# Supplementary material for: The protective role of commensal gut microbes and their metabolites against bacterial pathogens
Source: Gut Microbes. 2024 May 26;16(1):2356275. doi: 10.1080/19490976.2024.2356275 (PMC11135852; doi:10.1080/19490976.2024.2356275)
Supplement: Supplemental Material [file KGMI_A_2356275_SM6288.zip]

Archive with 11 entries (11 files):
- Supplemental figure 1.tif
- Supplemental figure 2.tif
- Table S1 (1).xlsx
- Table S2 (1).xlsx
- Table S3_updated.xlsx
- Table S4 F4.xlsx
- Table S5 FS3.xlsx
- Table S6.xlsx
- Table S7 F6.xlsx
- Supplemental figures 3 proof reading.pdf
- Supplemental figures 4 proof reading.pdf
