# Supplementary material for: The protective role of commensal gut microbes and their metabolites against bacterial pathogens
Source: Gut Microbes. 2024 May 26;16(1):2356275. doi: 10.1080/19490976.2024.2356275 (PMC11135852; doi:10.1080/19490976.2024.2356275)
Supplement: Supplemental Material [file KGMI_A_2356275_SM6288.zip › Table S1 (1).xlsx]

## Sheet: Sheet 1 - supptable1
	Table S1. Full taxonomic classification of MinHash genome sketches from 74 gut commensal isolates draft whole genome sequencing (WGS) assemblies.
		Superkingdom	Phylum	Class	Order	Family	Genus	Species
	ACHIM 14	Bacteria	Firmicutes_A	Clostridia	Clostridiales	Clostridiaceae	Clostridium	Clostridium tertium
	ACHIM 16	Bacteria	Firmicutes_A	Clostridia	Peptostreptococcales	Peptostreptococcaceae	Paraclostridium	Paraclostridium bifermentans
	ACHIM 17	Bacteria	Firmicutes_A	Clostridia	Peptostreptococcales	Peptostreptococcaceae	Paraclostridium	Paraclostridium bifermentans
	ACHIM 18	Bacteria	Firmicutes_A	Clostridia	Peptostreptococcales	Peptostreptococcaceae	Romboutsia	Romboutsia lituseburensis
	ACHIM 19	Bacteria	Firmicutes_A	Clostridia	Clostridiales	Clostridiaceae	Clostridium	Clostridium butyricum
	ACHIM 20	Bacteria	Firmicutes_A	Clostridia	Peptostreptococcales	Peptostreptococcaceae	Romboutsia	Romboutsia lituseburensis
	ACHIM 21	Bacteria	Firmicutes_A	Clostridia	Peptostreptococcales	Peptostreptococcaceae	Paraclostridium	Paraclostridium bifermentans
	ACHIM 23-4	Bacteria	Bacteroidota	Bacteroidia	Bacteroidales	Bacteroidaceae	Bacteroides
	ACHIM 24-1	Bacteria	Firmicutes_A	Clostridia	Peptostreptococcales	Peptostreptococcaceae	Paraclostridium	Paraclostridium bifermentans
	ACHIM 24-3	Bacteria	Firmicutes_A	Clostridia	Peptostreptococcales	Peptostreptococcaceae	Paraclostridium	Paraclostridium bifermentans
	ACHIM 24-4	Bacteria	Firmicutes_A	Clostridia	Peptostreptococcales	Peptostreptococcaceae	Paraclostridium	Paraclostridium bifermentans
	ACHIM 24-5	Bacteria	Firmicutes_A	Clostridia	Peptostreptococcales	Peptostreptococcaceae	Paraclostridium	Paraclostridium bifermentans
	ACHIM 24	Bacteria	Bacteroidota	Bacteroidia	Bacteroidales	Bacteroidaceae	Prevotella	Prevotella phocaeensis
	ACHIM 25	Bacteria	Firmicutes_A	Clostridia	Peptostreptococcales	Peptostreptococcaceae	Paraclostridium	Paraclostridium bifermentans
	ACHIM 26-1	Bacteria	Bacteroidota	Bacteroidia	Bacteroidales	Bacteroidaceae	Prevotella	Prevotella oralis
	ACHIM 26-2	Bacteria	Bacteroidota	Bacteroidia	Bacteroidales	Bacteroidaceae	Prevotella	Prevotella phocaeensis
	ACHIM 26-3	Bacteria	Bacteroidota	Bacteroidia	Bacteroidales	Bacteroidaceae	Prevotella	Prevotella oralis
	ACHIM 26-4	Bacteria	Bacteroidota	Bacteroidia	Bacteroidales	Bacteroidaceae	Prevotella	Prevotella oralis
	ACHIM 26-5	Bacteria	Bacteroidota	Bacteroidia	Bacteroidales	Bacteroidaceae	Prevotella	Prevotella oralis
	ACHIM 28	Bacteria	Bacteroidota	Bacteroidia	Bacteroidales	Bacteroidaceae	Prevotella	Prevotella oralis
	ACHIM 29	Bacteria	Firmicutes_A	Clostridia	Peptostreptococcales	Peptostreptococcaceae	Romboutsia	Romboutsia lituseburensis
	ACHIM 2	Bacteria	Firmicutes_A	Clostridia	Eubacteriales	Eubacteriaceae	Eubacterium	Eubacterium maltosivorans
	ACHIM 30	Bacteria	Firmicutes_A	Clostridia	Clostridiales	Clostridiaceae	Clostridium_P	Clostridium_P perfringens
	ACHIM 31	Bacteria	Firmicutes_A	Clostridia	Peptostreptococcales	Peptostreptococcaceae	Paraclostridium	Paraclostridium bifermentans
	ACHIM 32	Bacteria	Firmicutes_A	Clostridia	Eubacteriales	Eubacteriaceae	Eubacterium	Eubacterium maltosivorans
	ACHIM 33-1	Bacteria	Bacteroidota	Bacteroidia	Bacteroidales	Bacteroidaceae	Prevotella	Prevotella oralis
	ACHIM 33-2	Bacteria	Bacteroidota	Bacteroidia	Bacteroidales	Bacteroidaceae	Prevotella	Prevotella oralis
	ACHIM 33-3	Bacteria	Bacteroidota	Bacteroidia	Bacteroidales	Bacteroidaceae	Prevotella	Prevotella oralis
	ACHIM 33-5	Bacteria	Bacteroidota	Bacteroidia	Bacteroidales	Bacteroidaceae	Prevotella	Prevotella oralis
	ACHIM 34	Bacteria	Firmicutes_A	Clostridia	Peptostreptococcales	Peptostreptococcaceae	Romboutsia	Romboutsia lituseburensis
	ACHIM 35-1	Bacteria	Bacteroidota	Bacteroidia	Bacteroidales	Bacteroidaceae	Prevotella	Prevotella oralis
	ACHIM 35-2	Bacteria	Bacteroidota	Bacteroidia	Bacteroidales	Bacteroidaceae	Prevotella	Prevotella oralis
	ACHIM 35-3	Bacteria	Bacteroidota	Bacteroidia	Bacteroidales	Bacteroidaceae	Prevotella	Prevotella oralis
	ACHIM 35-4	Bacteria	Bacteroidota	Bacteroidia	Bacteroidales	Bacteroidaceae	Prevotella	Prevotella oralis
	ACHIM 35-5	Bacteria	Bacteroidota	Bacteroidia	Bacteroidales	Bacteroidaceae	Prevotella	Prevotella oralis
	ACHIM 37	Bacteria	Firmicutes_A	Clostridia	Clostridiales	Clostridiaceae	Clostridium	Clostridium butyricum
	ACHIM 38-1	Bacteria	Bacteroidota	Bacteroidia	Bacteroidales	Bacteroidaceae	Prevotella	Prevotella oralis
	ACHIM 38-2	Bacteria	Bacteroidota	Bacteroidia	Bacteroidales	Bacteroidaceae	Prevotella	Prevotella oralis
	ACHIM 38-4	Bacteria	Bacteroidota	Bacteroidia	Bacteroidales	Bacteroidaceae	Prevotella	Prevotella oralis
	ACHIM 38-5	Bacteria	Bacteroidota	Bacteroidia	Bacteroidales	Bacteroidaceae	Prevotella	Prevotella oralis
	ACHIM 39	Bacteria	Bacteroidota	Bacteroidia	Bacteroidales	Bacteroidaceae	Prevotella	Prevotella phocaeensis
	ACHIM 3	Bacteria	Firmicutes_A	Clostridia	Clostridiales	Clostridiaceae	Clostridium_P	Clostridium_P perfringens
	ACHIM 40-1	Bacteria	Bacteroidota	Bacteroidia	Bacteroidales	Bacteroidaceae	Prevotella	Prevotella oralis
	ACHIM 40-2	Bacteria	Bacteroidota	Bacteroidia	Bacteroidales	Bacteroidaceae	Prevotella	Prevotella oralis
	ACHIM 40-3	Bacteria	Bacteroidota	Bacteroidia	Bacteroidales	Bacteroidaceae	Prevotella	Prevotella oralis
	ACHIM 40-4	Bacteria	Bacteroidota	Bacteroidia	Bacteroidales	Bacteroidaceae	Prevotella	Prevotella oralis
	ACHIM 40-5	Bacteria	Bacteroidota	Bacteroidia	Bacteroidales	Bacteroidaceae	Prevotella	Prevotella oralis
	ACHIM 42	Bacteria	Firmicutes_A	Clostridia	Peptostreptococcales	Peptostreptococcaceae	Paraclostridium	Paraclostridium bifermentans
	ACHIM 43	Bacteria	Firmicutes_A	Clostridia	Peptostreptococcales	Peptostreptococcaceae	Paraclostridium	Paraclostridium bifermentans
	ACHIM 44-3	Bacteria	Firmicutes_A	Clostridia	Peptostreptococcales	Peptostreptococcaceae	Paraclostridium	Paraclostridium bifermentans
	ACHIM 44-5	Bacteria	Firmicutes_A	Clostridia	Clostridiales	Clostridiaceae	Clostridium_P	Clostridium perfringens
	ACHIM 45	Bacteria	Firmicutes_A	Clostridia	Peptostreptococcales	Peptostreptococcaceae	Paraclostridium	Paraclostridium bifermentans
	ACHIM 47-1	Bacteria	Firmicutes_A	Clostridia	Peptostreptococcales	Peptostreptococcaceae	Paraclostridium	Paraclostridium bifermentans
	ACHIM 47-2	Bacteria	Firmicutes_A	Clostridia	Peptostreptococcales	Peptostreptococcaceae	Paraclostridium	Paraclostridium bifermentans
	ACHIM 47-3	Bacteria	Firmicutes_A	Clostridia	Clostridiales	Clostridiaceae	Clostridium_P	Clostridium perfringens
	ACHIM 47-4	Bacteria	Firmicutes_A	Clostridia	Clostridiales	Clostridiaceae	Clostridium_P	Clostridium perfringens
	ACHIM 48-1	Bacteria	Firmicutes_A	Clostridia	Peptostreptococcales	Peptostreptococcaceae	Paraclostridium	Paraclostridium bifermentans
	ACHIM 48-3	Bacteria	Firmicutes_A	Clostridia	Peptostreptococcales	Peptostreptococcaceae	Paraclostridium	Paraclostridium bifermentans
	ACHIM 48-5	Bacteria	Firmicutes_A	Clostridia	Peptostreptococcales	Peptostreptococcaceae	Paraclostridium	Paraclostridium bifermentans
	ACHIM 4	Bacteria	Firmicutes_A	Clostridia	Peptostreptococcales	Peptostreptococcaceae	Romboutsia	Romboutsia lituseburensis
	ACHIM 50	Bacteria	Firmicutes_A	Clostridia	Peptostreptococcales	Peptostreptococcaceae
	ACHIM 55	Bacteria	Firmicutes_A	Clostridia	Peptostreptococcales	Peptostreptococcaceae	Paraclostridium	Paraclostridium bifermentans
	ACHIM 57	Bacteria	Firmicutes_A	Clostridia	Clostridiales	Clostridiaceae	Clostridium	Clostridium butyricum
	ACHIM 58	Bacteria	Firmicutes_A	Clostridia	Peptostreptococcales	Peptostreptococcaceae	Paraclostridium	Paraclostridium bifermentans
	ACHIM 59	Bacteria	Firmicutes_A	Clostridia	Peptostreptococcales	Peptostreptococcaceae	Paraclostridium	Paraclostridium bifermentans
	ACHIM 5	Bacteria	Firmicutes_A	Clostridia	Clostridiales	Clostridiaceae	Clostridium	Clostridium butyricum
	ACHIM 60	Bacteria	Firmicutes_A	Clostridia	Clostridiales	Clostridiaceae	Clostridium_P	Clostridium perfringens
	ACHIM 61	Bacteria	Firmicutes_A	Clostridia	Clostridiales	Clostridiaceae	Clostridium_P	Clostridium perfringens
	ACHIM 62	Bacteria	Firmicutes_A	Clostridia	Clostridiales	Clostridiaceae	Clostridium	Clostridium butyricum
	ACHIM 63	Bacteria	Firmicutes_A	Clostridia	Clostridiales	Clostridiaceae	Clostridium_F
	ACHIM 6	Bacteria	Firmicutes_A	Clostridia	Peptostreptococcales	Peptostreptococcaceae	Paraclostridium	Paraclostridium bifermentans
	ACHIM 7	Bacteria	Firmicutes_A	Clostridia	Clostridiales	Clostridiaceae	Clostridium	Clostridium butyricum
	ACHIM 8	Bacteria	Firmicutes_A	Clostridia	Eubacteriales	Eubacteriaceae	Eubacterium	Eubacterium callanderi
	ACHIM 9	Bacteria	Firmicutes_A	Clostridia	Eubacteriales	Eubacteriaceae	Eubacterium	Eubacterium maltosivorans
	*Classification was performed using the ‘lca classify’ subcommand of Sourmash 4.2.2 and the k-31 version of the GTDB r202 LCA database (https://sourmash.readthedocs.io/en/latest/databases.html) .
