# Supplementary material for: The protective role of commensal gut microbes and their metabolites against bacterial pathogens
Source: Gut Microbes. 2024 May 26;16(1):2356275. doi: 10.1080/19490976.2024.2356275 (PMC11135852; doi:10.1080/19490976.2024.2356275)
Supplement: Supplemental Material [file KGMI_A_2356275_SM6288.zip › Table S2 (1).xlsx]

## Sheet: Sheet 1 - suppTable2
	Table S2. Summary of full taxonomic classifications for the 74 gut commensal isolates.
	Genus	Species	N
	Bacteroides	NA	1
	Clostridium	Clostridium butyricum	6
	Clostridium	Clostridium tertium	1
	Clostridium_F	NA	1
	Clostridium_P	Clostridium_P perfringens	7
	Eubacterium	Eubacterium callanderi	1
	Eubacterium	Eubacterium maltosivorans	3
	Paraclostridium	Paraclostridium bifermentans	22
	Prevotella	Prevotella oralis	23
	Prevotella	s_Prevotella phocaeensis	3
	Romboutsia	Romboutsia lituseburensis	5
