# Supplementary material for: The protective role of commensal gut microbes and their metabolites against bacterial pathogens
Source: Gut Microbes. 2024 May 26;16(1):2356275. doi: 10.1080/19490976.2024.2356275 (PMC11135852; doi:10.1080/19490976.2024.2356275)
Supplement: Supplemental Material [file KGMI_A_2356275_SM6288.zip › Table S3_updated.xlsx]

## Sheet: Positve mode analysis
																37_Clostridium butyricum	2_Eubacterium maltosivorans	L_reuteri	3_Clostridium_P perfringens	2_Eubacterium maltosivorans	3_Clostridium_P perfringens	L_reuteri	2_Eubacterium maltosivorans	3_Clostridium_P perfringens	37_Clostridium butyricum	L_reuteri	37_Clostridium butyricum	38-5_Prevotella oralis	26-3_Prevotella oralis	20_Romboutsia lituseburensis	38-5_Prevotella oralis	20_Romboutsia lituseburensis	20_Romboutsia lituseburensis	26-3_Prevotella oralis	38-5_Prevotella oralis	26-3_Prevotella oralis
																Kill	Kill	Kill	Kill	Kill	Kill	Kill	Kill	Kill	Kill	Kill	Kill	No_kill	No_kill	No_kill	No_kill	No_kill	No_kill	No_kill	No_kill	No_kill
	name	fold	tstat	pvalue	mzmed	mzmin	mzmax	rtmed	rtmin	rtmax	npeaks	Kill	Nokill	metlin		20191025_5101	20191025_5601	20191025_5901	20191025_6601	20191025_6901	20191025_7001	20191025_7501	20191025_7701	20191025_8501	20191025_9101	20191025_9201	20191025_9401	20191025_5201	20191025_5401	20191025_5501	20191025_5801	20191025_6101	20191025_6801	20191025_8401	20191025_8701	20191025_9301
7	M215T314_1	22.2161	-32.0647	2.72227e-12	215.149	215.148	215.149	314.044	312.538	314.27	12	12	0	http://metlin.scripps.edu/metabo_list.php?mass_min=214.1435&mass_max=214.1535		1.11969e+07	9.58166e+06	1.07537e+07	8.69716e+06	9.61334e+06	9.30955e+06	9.48822e+06	8.43949e+06	8.11693e+06	8.90924e+06	8.17801e+06	8.8748e+06	447620	444511	478227	424593	393176	495410	364190	349161	355758
34	M397T375_2	19.9015	-21.5655	1.51525e-10	397.29	397.29	397.291	374.74	373.484	375.265	12	12	0	http://metlin.scripps.edu/metabo_list.php?mass_min=396.2852&mass_max=396.2952		70773.1	66056.7	68868.2	70977	61314.1	75859.7	50384.6	56230.2	64812.4	60165.5	50670.4	46353.3	4993.54	3337.47	3637.61	2609.01	2871.47	1596.46	3484.8	3296.66	2153.27
39	M215T305_1	20.4763	-21.3026	2.3593e-10	215.149	215.148	215.149	305.202	302.713	305.437	13	12	1	http://metlin.scripps.edu/metabo_list.php?mass_min=214.1438&mass_max=214.1538		1.45044e+07	1.19712e+07	1.12493e+07	9.15906e+06	1.08619e+07	9.45799e+06	9.43873e+06	1.03532e+07	9.13021e+06	1.1536e+07	8.66636e+06	1.12775e+07	502904	579975	519369	561634	708978	536685	450529	415420	398416
44	M175T639	16.9154	34.8828	3.53513e-10	175.016	175.007	175.016	638.608	637.991	639.322	6	0	6	http://metlin.scripps.edu/metabo_list.php?mass_min=174.0108&mass_max=174.0208		3615.34	4690.93	3861.7	4855.92	3893.23	5187.6	3641.49	4750.01	4942.08	3375.86	3841.36	3336.43	75980.6	76045.6	65937.6	77625.1	73992.2	69846.5	66998.1	66454.5	61343.8
48	M312T637	35.2563	34.3644	5.2931e-10	312.012	312.011	312.013	636.599	636.325	636.808	6	0	6	http://metlin.scripps.edu/metabo_list.php?mass_min=311.0072&mass_max=311.0172		2137.5	2090.9	1300.64	1926.27	1934.6	1911.03	1989.36	1912.44	1677.6	1540.19	1523.36	1547.61	66854.2	71782.3	62538.4	69502.2	58092.6	61238.7	62628.1	55190.4	60456.6
50	M180T82	16.4134	-19.054	5.673e-10	180.011	180.009	180.012	81.985	81.575	82.199	21	12	9	http://metlin.scripps.edu/metabo_list.php?mass_min=179.0061&mass_max=179.0161		100237	99942.1	146874	114239	102911	107903	118361	95154.2	104550	82430.8	123521	81087.5	8032.33	8006.48	7938.79	4527.25	5323.94	9594.13	5618.68	3643.48	5676.18
67	M164T82	17.6516	-17.5641	1.92202e-09	164.036	164.036	164.037	82.114	81.575	82.673	17	12	5	http://metlin.scripps.edu/metabo_list.php?mass_min=163.0315&mass_max=163.0415		284034	317962	404770	429107	329480	412743	332849	312249	383536	250556	344175	234308	19890.1	20356	22069.6	18369.4	17790.3	25585.8	16992.6	13977.1	16445.4
70	M262T466	11.8686	20.4706	2.29102e-09	262.033	262.032	262.034	465.973	464.828	466.095	9	0	9	http://metlin.scripps.edu/metabo_list.php?mass_min=261.0282&mass_max=261.0382		3680.92	2895.74	3469.22	10274.5	2485.68	7441.72	3253.27	3107.82	7205.55	2927.61	2625.84	2656.55	62251.7	61334.4	45673.1	50302.9	52127.5	52722.4	47053	43674.9	47951.5
71	M221T638	30.8165	28.0665	2.56064e-09	221.024	221.023	221.025	638.474	637.354	639.468	6	0	6	http://metlin.scripps.edu/metabo_list.php?mass_min=220.019&mass_max=220.029		2985.84	5093.38	2568.99	3929.96	3660.63	3302.33	3661.24	3803.88	3045.84	3254.64	2664.41	2891.56	115028	118280	108614	106642	115625	102144	95454.6	96823.4	85824.4
72	M754T423_1	10.6159	19.5011	2.61882e-09	753.904	753.901	753.905	423.483	422.282	423.577	9	0	9	http://metlin.scripps.edu/metabo_list.php?mass_min=752.8986&mass_max=752.9086		17359.7	8797.94	15419.7	22500.8	7467.8	20415	38766.9	6181.6	9170.55	15127.5	14602.7	11128.1	193986	176861	162292	192840	130322	170110	146564	170638	144772
75	M130T636_1	96.9106	27.5441	3.23633e-09	130.073	130.067	130.073	636.325	636.107	636.734	7	0	7	http://metlin.scripps.edu/metabo_list.php?mass_min=129.0677&mass_max=129.0777		180770	113244	169335	134587	122259	139965	131369	120074	119884	177290	142039	167300	1.43238e+07	1.53979e+07	1.2934e+07	1.69557e+07	1.31193e+07	1.28563e+07	1.29404e+07	1.40507e+07	1.22995e+07
78	M461T569_1	14.5453	22.1166	3.88924e-09	461.26	461.257	461.264	569.366	567.206	571.668	10	9	0	http://metlin.scripps.edu/metabo_list.php?mass_min=460.2549&mass_max=460.2649		1.93947e+06	2.71822e+06	1.01456e+06	681080	2.50204e+06	754321	1.6183e+06	2.42017e+06	677192	1.48366e+06	726988	1.37392e+06	2.19517e+07	2.17898e+07	2.49871e+07	2.35514e+07	1.94959e+07	2.48369e+07	1.86538e+07	2.26097e+07	1.75028e+07
79	M176T636_1	334.302	26.7994	4.03249e-09	176.08	176.072	176.081	636.191	635.46	636.808	8	2	6	http://metlin.scripps.edu/metabo_list.php?mass_min=175.0754&mass_max=175.0854		6452.61	22633.4	20255.4	33078.8	5018.46	33280.5	20795.9	22383	33116.6	19467.5	16359.1	18938.8	7.54369e+06	8.07289e+06	6.82063e+06	8.33646e+06	6.62829e+06	6.4179e+06	6.51284e+06	6.71312e+06	6.08216e+06
81	M168T445	11.8315	22.7131	4.17498e-09	168.035	168.035	168.035	444.857	444.227	445.49	7	0	7	http://metlin.scripps.edu/metabo_list.php?mass_min=167.0299&mass_max=167.0399		4530.87	5371.96	4300.6	10479.5	4822.14	7845.77	4328.63	4672.82	7458.56	4272.1	3784.22	5183.79	75257.2	71026.8	65638.8	73077.4	52492	60527.6	57406.3	72185.5	67375.3
83	M131T636	76.8364	26.4147	4.45199e-09	131.075	131.068	131.076	636.27	635.725	636.815	10	1	9	http://metlin.scripps.edu/metabo_list.php?mass_min=130.07&mass_max=130.08		21054.7	15377.7	21184.7	19774.2	15323.6	17870	15915.5	15579	15133.7	19863.9	16110.1	5561.79	1.30029e+06	1.41867e+06	1.18711e+06	1.56847e+06	1.21082e+06	1.17156e+06	1.18455e+06	1.29275e+06	1.11913e+06
86	M177T636	33.5272	25.895	4.67036e-09	177.083	177.083	177.084	636.414	636.107	636.808	6	0	6	http://metlin.scripps.edu/metabo_list.php?mass_min=176.0784&mass_max=176.0884		19068.7	20085.9	32623.4	26480.8	18951.1	18114	35586.7	20220.4	17193.6	15406.8	25669.9	17243.1	810872	854673	730043	880985	708749	675849	690902	710501	642311
114	M273T639	30.4155	23.53	1.10028e-08	272.999	272.998	273	638.767	638.611	638.956	6	0	6	http://metlin.scripps.edu/metabo_list.php?mass_min=271.9936&mass_max=272.0036		3669.33	4682.7	5014.31	4163.27	4365.75	3742.27	4835.06	3953.17	4346.71	3527.54	4207.73	3021.2	142168	142759	140987	132415	126973	118047	118855	105998	101638
124	M240T430	12.4366	17.8704	1.72788e-08	240.047	240.046	240.048	430.402	429.814	431.054	9	0	9	http://metlin.scripps.edu/metabo_list.php?mass_min=239.042&mass_max=239.052		16981.4	13174.6	10589.5	37111.4	16412.1	36250.5	9026.99	14034	36571.7	12102.2	7997.43	13999.7	270155	283305	230738	237254	264248	216233	212218	185634	191906
128	M771T733	14.7723	17.1491	2.16465e-08	770.526	770.522	770.53	733.199	732.559	733.243	8	2	6	http://metlin.scripps.edu/metabo_list.php?mass_min=769.521&mass_max=769.531		544057	162890	113041	106827	216809	120305	55009	201842	138881	536129	91221.8	457596	3.85612e+06	4.09119e+06	3.06018e+06	3.28157e+06	2.27145e+06	3.393e+06	3.35957e+06	3.31408e+06	3.78091e+06
133	M140T204	11.0533	18.418	2.71974e-08	140.059	140.058	140.059	203.64	200.811	204.341	10	1	9	http://metlin.scripps.edu/metabo_list.php?mass_min=139.0542&mass_max=139.0642		33624.5	41657.8	45000.5	2247.56	34647.2	20271.7	39234.1	30919.1	17406	28944.8	30993.9	30215.3	338191	337727	331846	374357	244435	357295	320148	381744	258550
134	M159T306	10.0995	13.8914	2.81158e-08	159.156	159.155	159.157	305.876	303.938	306.564	18	9	9	http://metlin.scripps.edu/metabo_list.php?mass_min=158.1508&mass_max=158.1608		75265.5	82060.6	1716.24	15808.4	76131.8	8301.4	1959.43	77629.2	11275.2	57973.5	1622.84	55745.1	516878	472719	404041	364614	331836	402771	352932	286742	393371
138	M134T783	10.0402	20.1522	2.98621e-08	134.02	134.018	134.026	782.565	781.449	782.777	5	0	5	http://metlin.scripps.edu/metabo_list.php?mass_min=133.0148&mass_max=133.0248		1493.91	1804.66	2052.52	1517.5	2035.45	1450.98	1396.31	1471.43	1363.41	1677.53	1482.36	1336.37	16262.2	15125.4	18897.8	20124.9	14670.2	14233.7	15445.5	14730.4	14203.8
139	M149T444	69.7692	20.6679	3.13879e-08	149.041	149.041	149.042	444.23	443.611	444.862	9	0	9	http://metlin.scripps.edu/metabo_list.php?mass_min=148.0363&mass_max=148.0463		17163.3	15095.5	13768	15104.5	12568.5	15023.6	13197.6	13770.5	15195.9	12275.6	12191.3	11949.8	1.10122e+06	975858	917760	1.17717e+06	732733	854772	909270	1.10695e+06	978765
142	M150T444_1	46.7159	20.5205	3.27823e-08	150.026	150.025	150.026	444.23	443.611	444.862	9	0	9	http://metlin.scripps.edu/metabo_list.php?mass_min=149.0209&mass_max=149.0309		4372.32	4177.74	3883.25	6348.68	4182.67	5127.62	4215.77	3713.57	4444.81	3229.25	4202.39	3438.94	226770	206998	192201	232366	148290	169689	189733	231010	201634
145	M328T609	12.7927	16.8398	3.3756e-08	327.708	327.707	327.71	608.683	608.587	609.354	7	1	6	http://metlin.scripps.edu/metabo_list.php?mass_min=326.7031&mass_max=326.7131		101611	72408.5	40339.5	14714.4	67832	13301.4	38636.7	64300.1	11170.3	104172	35754.8	98812.7	763461	796883	788814	645811	456732	823635	716559	656703	713070
148	M121T204	116.548	20.3958	3.48627e-08	121.045	121.044	121.045	203.863	202.074	204.341	9	0	9	http://metlin.scripps.edu/metabo_list.php?mass_min=120.0397&mass_max=120.0497		7110.99	5332.76	7499.99	7429.14	4934.09	5965.74	6442.83	4972.9	6977.16	6813.92	4734.67	5991.66	705420	731439	734611	908490	546722	763961	718739	784255	592755
150	M772T733	15.1639	18.4589	3.60134e-08	771.527	771.522	771.531	733.199	732.262	733.836	7	2	5	http://metlin.scripps.edu/metabo_list.php?mass_min=770.5225&mass_max=770.5325		177349	99047.3	70305.7	29429.2	146409	110690	24395.6	123986	93899.7	98118.1	60776.6	138693	1.68247e+06	1.77117e+06	1.36246e+06	1.44595e+06	1.0155e+06	1.49414e+06	1.46521e+06	1.44053e+06	1.66418e+06
154	M400T210	19.1651	-13.1031	4.00002e-08	400.048	400.047	400.049	209.844	207.957	216.1	12	12	0	http://metlin.scripps.edu/metabo_list.php?mass_min=399.0427&mass_max=399.0527		294409	256884	155366	203058	265198	196239	128400	244541	167522	246779	150419	238232	6677.73	10262.5	15440.1	8409.34	12705.6	18476.7	8773.7	11818.9	7110.86
155	M893T691	16.1863	-13.0337	4.3379e-08	892.997	892.993	892.999	690.757	690.69	692.524	10	10	0	http://metlin.scripps.edu/metabo_list.php?mass_min=891.9917&mass_max=892.0017		1.41262e+06	1.42279e+06	1.06272e+06	843911	1.23804e+06	716016	916057	1.15304e+06	620835	1.1611e+06	846869	1.00109e+06	48414.3	31558.5	49942.2	81277.3	79163.2	78438.9	61994.6	79307.4	64236.1
162	M121T444	44.6315	19.5244	4.90015e-08	121.046	121.045	121.046	444.23	443.598	444.862	9	0	9	http://metlin.scripps.edu/metabo_list.php?mass_min=120.0405&mass_max=120.0505		5850.51	5824.78	5973.53	5675.91	5325.73	5322.79	5275.06	4535.07	5592.26	4457.59	4854.26	4535.83	256828	232512	214958	286350	174094	211965	221048	279826	238735
163	M95T204	15.2912	18.4779	5.01125e-08	95.0644	95.0637	95.0648	204.107	202.074	204.628	7	0	7	http://metlin.scripps.edu/metabo_list.php?mass_min=94.0594&mass_max=94.0694		4329.81	3231.88	3535.65	7642	3554.13	6878.88	4842.12	3322.53	6243.27	3786.68	3155.49	3145.31	64839.4	74676.1	73477.8	80634.7	49996.8	71782.1	70068.1	76023.1	53984.6
170	M90T66	14.9341	18.9587	5.30117e-08	90.1145	90.1139	90.1147	66.275	65.016	69.415	6	0	5	http://metlin.scripps.edu/metabo_list.php?mass_min=89.1095&mass_max=89.1195		570.384	325.016	365.109	289.373	426.983	417.928	305.601	316.403	348.005	397.64	334.01	427.664	4741.29	5778.59	6521.45	6815.99	5503.59	6172.36	5911.92	4721.98	4505.48
179	M189T445	26.6574	18.4182	6.33729e-08	189.036	189.035	189.036	444.857	443.611	444.862	9	0	9	http://metlin.scripps.edu/metabo_list.php?mass_min=188.0307&mass_max=188.0407		3566.75	4461.86	4064.76	9882.37	4642.53	8725.94	3695.39	3552.67	6278.83	3377.4	3449.93	3345.27	153794	134271	125444	161355	96800.5	114049	120615	147843	126290
186	M139T204_1	49.5312	18.6876	6.87645e-08	139.056	139.054	139.057	203.863	202.074	208.841	13	5	8	http://metlin.scripps.edu/metabo_list.php?mass_min=138.051&mass_max=138.061		129427	106074	98873.7	119254	108214	137185	95036.5	104364	116337	96805	69801.9	83452.9	5.0921e+06	5.42965e+06	5.22567e+06	6.64714e+06	4.08873e+06	5.57758e+06	4.87279e+06	5.9461e+06	4.10642e+06
189	M437T366_2	10.7472	17.5307	7.82924e-08	437.249	437.248	437.251	365.846	365.798	371.758	6	1	5	http://metlin.scripps.edu/metabo_list.php?mass_min=436.2439&mass_max=436.2539		47217.1	49832.1	55988.1	83532.5	35907.1	72926.9	46634.2	49372.1	46649.2	45913.7	45928.6	50084	656892	698183	651429	546610	480042	570829	512123	448104	513736
214	M1042T467	17.1027	-11.9206	1.19775e-07	1041.6	1041.59	1041.6	466.718	466.094	467.24	12	12	0	http://metlin.scripps.edu/metabo_list.php?mass_min=1040.5913&mass_max=1040.6013		660141	726089	470028	328778	686246	402539	336416	613786	438094	650456	407848	509626	29728.3	28749.3	28883.4	38429.5	40364.4	26593.7	27462	29433.3	23560.3
221	M160T306	10.799	13.9761	1.27785e-07	160.159	160.158	160.159	305.864	303.938	307.128	12	3	9	http://metlin.scripps.edu/metabo_list.php?mass_min=159.1537&mass_max=159.1637		5604.07	7461.31	881.849	1946.73	5499.45	1948.72	1025.52	3884.14	1169.37	5282.47	825.312	5743.2	48901.1	42290.3	39819.9	39308.4	26836.3	40704.6	32692.5	29283.7	34436.6
222	M253T407_1	60.5839	17.2655	1.28266e-07	252.656	252.655	252.657	407.279	406.093	407.987	9	0	9	http://metlin.scripps.edu/metabo_list.php?mass_min=251.6507&mass_max=251.6607		17492.4	21875.2	14540.1	24408.9	18906.7	19377.7	14637.9	18474	17258.9	19068.8	12943.9	15241.9	1.30732e+06	1.29695e+06	1.22119e+06	1.03033e+06	778199	1.18733e+06	1.0267e+06	875487	1.0105e+06
230	M906T307	16.2328	16.6454	1.49811e-07	906.464	906.462	906.468	307.474	305.814	307.805	8	0	8	http://metlin.scripps.edu/metabo_list.php?mass_min=905.4587&mass_max=905.4687		6436.63	8641.63	7488	12772.7	6814.31	10092.4	7735.82	6678.28	6882.95	6102.9	7173.52	6277.71	128191	130005	115358	143148	78334.3	145014	129709	116606	147048
245	M905T307	21.0635	16.2977	1.79273e-07	905.461	905.458	905.464	307.214	305.814	307.811	9	0	9	http://metlin.scripps.edu/metabo_list.php?mass_min=904.4559&mass_max=904.4659		12445.4	13060.3	10844	24785.6	11925.7	19326.5	10733.1	12884.2	12328	12311.7	9644.1	11225.4	286756	279834	260606	302485	171056	314992	317289	272897	345616
259	M297T370_2	15.6832	-11.3162	2.09216e-07	296.826	296.825	296.827	369.703	368.372	370.341	12	12	0	http://metlin.scripps.edu/metabo_list.php?mass_min=295.821&mass_max=295.831		143701	230532	224995	147400	211582	152919	185303	198123	135046	72924.8	194404	113164	12057.7	11972.8	11259.6	10689.7	10754.7	9964.85	8473.27	11113.9	9839.79
262	M1043T467	11.2027	-11.2381	2.15437e-07	1042.6	1042.6	1042.6	466.722	466.093	467.344	12	12	0	http://metlin.scripps.edu/metabo_list.php?mass_min=1041.593&mass_max=1041.603		376874	424368	283760	178045	388413	232205	194420	347398	247973	384323	227475	306513	28060.1	26253.3	24851.5	35211	24167.5	26734.7	23975.7	29573	21634.9
266	M400T230	23.0532	-11.1459	2.38077e-07	400.048	400.047	400.049	230.49	224.734	232.993	12	12	0	http://metlin.scripps.edu/metabo_list.php?mass_min=399.0428&mass_max=399.0528		153423	140777	160990	65541.4	135036	63713.9	160575	121926	67208.9	123834	131611	132294	5073.79	4702.37	7273.42	4246.59	5121.94	8055.13	4181.96	4899.8	3843.95
269	M693T683	29.5211	-10.9033	2.47091e-07	692.511	692.508	692.512	682.563	681.932	683.202	10	10	0	http://metlin.scripps.edu/metabo_list.php?mass_min=691.5055&mass_max=691.5155		118766	125852	134511	133354	141615	49694.2	127762	113759	72259.8	71153.5	102055	64082.6	5805.42	8296.58	3214.44	0	0	0	2819.04	6359.78	5385.31
271	M488T108	13.9851	-10.8735	2.56754e-07	488.105	488.102	488.108	108.233	106.079	111.818	15	12	3	http://metlin.scripps.edu/metabo_list.php?mass_min=487.1003&mass_max=487.1103		132857	117759	131263	53172.6	111917	60671.1	83760.6	118041	57814.3	126272	123525	103921	3173.21	9702.8	6879.88	7518.34	2787.52	11820.2	8036.97	7518.08	8041.76
286	M378T422	13.0246	15.0119	3.33369e-07	378.145	378.144	378.146	422.226	421.116	422.32	9	0	9	http://metlin.scripps.edu/metabo_list.php?mass_min=377.1402&mass_max=377.1502		51075.1	29310	37521.4	34170.7	23483.1	29892.9	34651.2	24003.1	27765.2	29411.6	30317	37463.6	519220	531182	485209	444271	414864	379814	354457	312289	359264
288	M89T65	55.6813	15.1348	3.36648e-07	89.1111	89.1107	89.1113	65.017	64.388	69.454	11	1	9	http://metlin.scripps.edu/metabo_list.php?mass_min=88.1061&mass_max=88.1161		5338.83	3765.31	1720.97	1465.61	2367.81	1405.68	1246.72	2206.33	1330.62	5478.99	798.257	6788.69	182469	175659	174940	182439	182198	153458	143605	96379.7	125126
291	M750T544	13.6619	-10.3527	3.44782e-07	750.235	750.233	750.237	543.853	542.559	544.834	10	10	0	http://metlin.scripps.edu/metabo_list.php?mass_min=749.2297&mass_max=749.2397		95136.2	136921	74870.3	67150.7	136948	83685.4	54676.3	135639	85999.8	108936	64089.8	97433.4	16268.2	10592.2	5853.25	6067.45	5332.25	4735.64	4036.75	5304.08	4474.34
292	M511T76_2	10.9572	-10.4746	3.52322e-07	510.961	510.959	510.965	75.996	75.61	76.334	6	6	0	http://metlin.scripps.edu/metabo_list.php?mass_min=509.9561&mass_max=509.9661		13076.9	11722.5	19986.6	14273.9	9310.5	9727.89	15357.5	10631	14589.8	10064	20267.9	8783.95	1861.89	1856.07	1479.81	855.622	775.859	1172.03	1086.41	879.01	833.928
299	M262T849	11.7978	14.5811	3.84893e-07	262.017	262.017	262.018	848.894	848.874	850.168	5	0	5	http://metlin.scripps.edu/metabo_list.php?mass_min=261.0119&mass_max=261.0219		2145.36	3221.47	1820.73	1902.14	2057.54	1852.07	1996.29	2658.16	1811.99	1279.54	1585.05	1368	28024.8	26046.9	20765.5	29499.4	26817.1	20722.7	19654.5	21276	16884.4
306	M749T544	28.9392	-10.5034	4.37875e-07	749.231	749.229	749.233	543.979	543.211	544.32	12	12	0	http://metlin.scripps.edu/metabo_list.php?mass_min=748.226&mass_max=748.236		359102	385893	216135	200539	390617	228440	136976	375944	247589	331092	184213	265876	15918.1	13939.4	8887.17	8777.21	7128.97	8850.59	6609.41	9114.38	6879.84
307	M240T259	13.5727	14.0821	4.53868e-07	239.652	239.651	239.652	259.099	255.966	260.116	9	0	9	http://metlin.scripps.edu/metabo_list.php?mass_min=238.6468&mass_max=238.6568		2302.63	1756.38	1259.21	974.417	1338.34	1027.35	534.456	1744.42	1030.05	1085.9	603.025	1441.49	22432.9	19066.3	16458.2	20026.3	12551.3	18037.1	13600.1	18063.1	13452.1
318	M341T259	10.5571	-10.2155	5.46343e-07	341.062	341.061	341.062	259.375	257.527	265.047	10	10	0	http://metlin.scripps.edu/metabo_list.php?mass_min=340.0571&mass_max=340.0671		144837	136780	150723	55705.2	109830	60449	92395.9	106684	65336.4	99044.8	108960	100866	11995.7	10200.2	13151.4	9580.4	8503.22	10785.6	8038.86	7874.06	7367.29
327	M401T348	10.0497	-9.96196	6.14296e-07	400.643	400.643	400.644	347.855	346.591	348.476	10	10	0	http://metlin.scripps.edu/metabo_list.php?mass_min=399.6383&mass_max=399.6483		107853	105533	103704	37285.3	101083	46689.1	59906.6	79868.4	53016.9	83036.4	80801.1	94314.2	6943.52	7525.62	11629.9	7180.88	5758.17	12762.2	6923.37	6556.73	5847.84
329	M658T679_1	37.5894	13.8845	6.29951e-07	657.505	657.502	657.509	679.471	678.852	680.053	6	0	6	http://metlin.scripps.edu/metabo_list.php?mass_min=656.5&mass_max=656.51		0	11208.6	4356.19	5574.06	1525.13	8014.36	3388.57	6910.43	3039.34	9284.32	1050	7081.68	213012	235522	224479	187062	131397	250214	160206	158338	171683
341	M226T300	15.8589	-9.92604	7.65445e-07	226.03	226.029	226.03	300.368	297.883	301.01	11	11	0	http://metlin.scripps.edu/metabo_list.php?mass_min=225.0245&mass_max=225.0345		343786	370257	338329	118753	340130	139479	216742	319844	158550	279701	280061	285688	13847.6	18783.2	20912.4	15774.9	15100.2	24171.8	13934.3	14623	13776.7
342	M346T748	11.7025	13.4438	7.68591e-07	345.733	345.732	345.735	747.6	746.979	748.284	5	0	5	http://metlin.scripps.edu/metabo_list.php?mass_min=344.7279&mass_max=344.7379		4970.36	5133.95	4875.12	8648.37	4700.5	6237.15	4880.77	5184.77	6922.43	3844.46	4052.42	4518.36	73683.4	80711.3	56028.7	64065.2	40798.8	55233.3	55683.4	58612.4	76627.4
349	M414T123	11.1117	-9.85041	8.20806e-07	414.065	414.063	414.066	122.59	120.059	130.997	16	12	1	http://metlin.scripps.edu/metabo_list.php?mass_min=413.0596&mass_max=413.0696		58050.4	49402	55708.5	25778.2	50689.8	22514.3	37666.1	51140.6	17113.7	48449.5	48816.9	47025.2	4180.15	4437.83	4938.89	3486.24	4070.92	3452.32	3811.95	2895.31	3308.4
363	M216T305	36.876	-9.73443	9.43441e-07	216.151	216.148	216.152	305.202	303.332	305.411	11	11	0	http://metlin.scripps.edu/metabo_list.php?mass_min=215.1457&mass_max=215.1557		1.59641e+06	1.3287e+06	1.23762e+06	150048	1.25163e+06	966072	776209	1.14695e+06	841598	1.26787e+06	954124	1.24238e+06	40467.2	44484.8	36629.2	20642	43729.7	14395.5	25754	18794.9	14613.2
376	M436T344	10.0467	13.0355	1.07744e-06	436.208	436.207	436.21	344.132	342.595	344.703	9	0	9	http://metlin.scripps.edu/metabo_list.php?mass_min=435.2034&mass_max=435.2134		69456	55404	67572.2	61948.6	57884.6	53785.6	56849.7	46878.4	47663.8	53984.1	48396.5	50715.1	749752	740636	612973	558482	444432	514729	491250	481033	459224
378	M241T182	19.2813	-9.53914	1.09288e-06	241.041	241.041	241.042	182.418	180.256	185.288	6	6	0	http://metlin.scripps.edu/metabo_list.php?mass_min=240.0365&mass_max=240.0465		532178	185791	265724	322925	303179	413484	233299	272972	365755	391109	251300	567091	17290.3	19595.7	27858.6	13133	12782.1	30819.7	15918.5	9280.46	12989.4
379	M154T185	15.6622	-9.54916	1.09571e-06	154.005	154.005	154.006	184.824	180.395	192.735	8	8	0	http://metlin.scripps.edu/metabo_list.php?mass_min=153.0003&mass_max=153.0103		177777	124407	89853.4	149787	105560	179663	61624.2	103862	191429	161437	77342.7	178643	8791.84	8070.17	11545.3	6966.2	6707.92	13832	7617.4	6879	6274.13
386	M121T261	20.4066	12.9276	1.19422e-06	121.044	121.044	121.045	260.519	257.243	261.485	8	0	8	http://metlin.scripps.edu/metabo_list.php?mass_min=120.0393&mass_max=120.0493		2271.66	2393.84	2589.87	2219.78	2356.41	2262.62	1580.03	1950.57	1993.16	2578.08	1652.25	1910.85	42688.4	49965.6	35402.7	52088.8	46813.4	51212.5	34949.6	54794.3	26327.4
389	M405T108	10.2115	-9.44223	1.21482e-06	405.1	405.099	405.101	108.026	106.637	113.908	14	12	0	http://metlin.scripps.edu/metabo_list.php?mass_min=404.0953&mass_max=404.1053		79737.8	61007.6	99214.8	40756	51832.2	41122.2	54780.7	63975.6	35632.9	95365.4	84510.6	74830.3	5509.1	7595.53	8203.77	5518.02	6928.68	7931.8	5097.8	5927.47	4779.25
392	M699T327	10.7673	-9.38183	1.24946e-06	699.226	699.225	699.229	326.613	326.516	328.017	7	7	0	http://metlin.scripps.edu/metabo_list.php?mass_min=698.2214&mass_max=698.2314		80618	120141	149374	45003.2	122424	69659.8	94999.8	111878	70748.9	93278.4	143778	67416.3	9694.79	7787.89	10851.5	6273.28	7315.54	14218.2	8579.91	7408.06	9320.05
394	M343T362	13.7679	-9.33666	1.28988e-06	343.024	343.023	343.025	362.455	360.427	364.742	12	12	0	http://metlin.scripps.edu/metabo_list.php?mass_min=342.0189&mass_max=342.0289		133012	91435.4	109298	36115.1	80576	49290.1	65643.5	77472.6	65456	102711	89062.6	125999	5427.59	7137.79	11203.6	5338.44	3733.66	7817.98	6488.05	4319.09	4428.6
400	M400T188	21.2781	-9.33165	1.32665e-06	400.048	400.047	400.049	188.345	186.964	192.066	12	12	0	http://metlin.scripps.edu/metabo_list.php?mass_min=399.0432&mass_max=399.0532		681929	645950	539142	237273	643046	254800	325780	585722	259289	574398	411799	523748	19749	17585.9	36743.6	11354.6	16093.6	47323.4	21510.3	16215.7	13730.6
406	M183T103_1	16.8731	12.6344	1.3761e-06	182.61	182.61	182.611	102.943	102.113	103.517	9	0	9	http://metlin.scripps.edu/metabo_list.php?mass_min=181.6053&mass_max=181.6153		4844.45	4922.95	2690.19	3952.41	4153.56	3752.29	2632.69	3931.51	3726.25	3997.23	2129.93	3371.43	74647.5	75592.4	74729.4	49974.1	39237.9	72557.4	63536.6	46271.8	61594.2
414	M104T444	14.1485	12.5847	1.44994e-06	104.018	104.017	104.018	444.23	443.611	444.862	9	0	9	http://metlin.scripps.edu/metabo_list.php?mass_min=103.0127&mass_max=103.0227		2271.54	2198.79	2141.77	2643.02	2069.88	2608.2	2018.81	2156.74	1972.15	2198.76	1966.75	1454.89	39465.8	28699.8	30710.9	40931	22831	25977	26005.3	34717.4	23388
415	M294T136	11.5667	-9.2559	1.46353e-06	293.591	293.59	293.592	136.225	132.168	137.777	14	12	2	http://metlin.scripps.edu/metabo_list.php?mass_min=292.586&mass_max=292.596		49186.3	58232.8	60480.8	19802.5	52296.9	16980.5	44025	49261	24637.5	44761.2	53579.6	43386.6	2712.43	3702.01	4825.38	4229.65	4007.53	5272.41	3346.9	2505.32	2897.31
420	M434T344_1	55.2805	12.5557	1.51388e-06	434.21	434.209	434.212	344.301	342.595	344.703	9	0	9	http://metlin.scripps.edu/metabo_list.php?mass_min=433.2051&mass_max=433.2151		108180	98666.2	90927.9	112675	91845.6	108360	84725.1	78976.2	100617	79424.4	63950.4	72217.3	6.96874e+06	6.82989e+06	5.41011e+06	4.90798e+06	3.63282e+06	4.73351e+06	4.42636e+06	4.23148e+06	4.07428e+06
425	M637T628_1	13.797	11.6476	1.61114e-06	636.501	636.5	636.504	627.815	627.317	628.311	6	0	6	http://metlin.scripps.edu/metabo_list.php?mass_min=635.4961&mass_max=635.5061		10524.7	18271.9	4154.93	5983.71	18094.6	3252.83	2917.83	16843.1	3395.19	14916.7	3360.91	13600	154393	154277	163576	137265	84939.9	165303	99959.6	138537	95013
431	M635T260	17.0489	12.3607	1.6423e-06	635.409	635.407	635.41	259.871	257.078	261.485	6	0	6	http://metlin.scripps.edu/metabo_list.php?mass_min=634.4035&mass_max=634.4135		4650.49	4094.83	3729.7	5026.06	5653.57	4540.43	2406.52	4239.92	3953.42	4975.16	2861.58	3959.99	61178.5	68892.5	66120.9	63105.8	38946.8	89930.1	86274	80303.8	85752
436	M454T308	12.734	12.2604	1.73914e-06	453.736	453.735	453.738	308.363	307.733	308.444	8	0	8	http://metlin.scripps.edu/metabo_list.php?mass_min=452.7314&mass_max=452.7414		19061.4	18240.4	13448	19914.6	15742.5	14636.6	15315.8	13551.4	13529.1	12675.2	11731.5	14923.2	260796	255843	197472	193843	137828	171572	199541	136850	191799
437	M266T443	13.8074	12.1697	1.76202e-06	266.043	266.043	266.044	442.976	442.97	443.601	8	0	8	http://metlin.scripps.edu/metabo_list.php?mass_min=265.0379&mass_max=265.0479		3731.06	3191.49	3371.62	5052.84	2813.45	4323.54	2691.65	2297.32	4195.74	2591.35	2573.89	2624.34	50432.3	46303.3	40717	61311.7	56795.1	34831.3	33457.3	51158.3	33604.7
444	M253T407_2	10.5354	12.0351	1.89762e-06	253.156	253.155	253.156	406.694	406.65	407.277	5	0	5	http://metlin.scripps.edu/metabo_list.php?mass_min=252.151&mass_max=252.161		28093.8	38245.1	32080.6	32714	35804.6	30511.7	23704.5	30484.7	20702.7	27387.7	17388.1	26485.1	372215	420249	353307	299502	224641	250253	305634	241183	248017
452	M292T363	17.664	-9.04189	1.97645e-06	291.846	291.846	291.847	362.794	362.154	363.37	12	12	0	http://metlin.scripps.edu/metabo_list.php?mass_min=290.8414&mass_max=290.8514		202729	183249	167566	53916.8	160094	66616.6	107394	145053	71317.4	157694	134624	156521	8604.1	10180.1	7013.58	8313.9	6728.18	7738.74	6173.2	6646.47	6824.1
454	M403T108	10.832	-8.98437	1.97854e-06	403.103	403.101	403.104	108.147	106.637	113.29	18	12	3	http://metlin.scripps.edu/metabo_list.php?mass_min=402.0977&mass_max=402.1077		965761	552973	834979	411222	493419	359758	460093	547544	336744	830726	720750	814136	48548.5	54605.5	78597.1	42838.7	62428.7	76371.7	52052.3	45700.9	46250.5
457	M343T169	10.4866	-8.90822	2.02938e-06	343.023	343.023	343.025	168.946	166.375	172.713	9	9	0	http://metlin.scripps.edu/metabo_list.php?mass_min=342.0185&mass_max=342.0285		45415.2	32523.1	44052.6	10435.6	29082.3	18225.1	32339.4	28697.4	18597.8	36136.7	29870.9	41072	4324.73	3200.97	4247.63	2283.87	2068.71	3247.16	2523.98	2244.87	2066.27
458	M209T68	16.6235	11.7375	2.03004e-06	209.063	209.062	209.063	67.5315	66.901	69.427	12	3	9	http://metlin.scripps.edu/metabo_list.php?mass_min=208.0577&mass_max=208.0677		23583.8	5681.41	22466.2	13433.2	5177.02	12462.4	21482.5	4396.8	11135.2	6271.73	13977.4	13610.7	260407	264605	252413	170533	148215	263338	212563	138228	205703
465	M209T301	12.9339	-8.93293	2.12032e-06	209.002	209.002	209.003	300.965	298.561	301.01	9	9	0	http://metlin.scripps.edu/metabo_list.php?mass_min=207.9975&mass_max=208.0075		54546	57404.6	52761.7	17346.4	58257.4	21458.5	28326	52734.8	24081	46198.3	46874.1	43964.8	2607.56	3107.39	4374.88	3722.29	3955.36	4303.44	2509.61	2329.83	2312.39
470	M485T747	11.0965	11.9357	2.1719e-06	484.823	484.819	484.825	747.315	746.406	747.656	8	2	6	http://metlin.scripps.edu/metabo_list.php?mass_min=483.8176&mass_max=483.8276		79888.6	78523.1	73585.5	60539.3	66052.6	52224.5	71957.2	70802.5	71319.9	58492.7	71236.7	65175.7	972553	1.05015e+06	772863	765267	488250	667294	731586	595907	778798
472	M404T108	10.0769	-8.84313	2.192e-06	404.105	404.101	404.106	108.182	106.079	113.919	17	12	2	http://metlin.scripps.edu/metabo_list.php?mass_min=403.0997&mass_max=403.1097		156779	86460	136872	66861.6	75238.3	59406.1	78121.6	95141.5	51097	134887	113388	128033	10120	12484.4	7078.56	10160.3	11833.7	13938.5	9360.29	4671.44	8347.58
476	M281T308	11.0206	11.4936	2.20594e-06	280.646	280.643	280.647	308.35	307.805	309.646	10	2	8	http://metlin.scripps.edu/metabo_list.php?mass_min=279.6411&mass_max=279.6511		9388.73	6377.21	6818.69	19349.2	11444	18137.6	5920.92	12968.2	16222.9	9453.24	8677.02	9513.06	154506	165046	125379	128130	62763.7	116587	123387	107159	126855
480	M630T119	12.1617	11.5896	2.32404e-06	630.099	630.098	630.1	119.46	116.926	119.693	9	0	9	http://metlin.scripps.edu/metabo_list.php?mass_min=629.0943&mass_max=629.1043		1902.46	3297.8	1527.94	992.518	2701.38	1311.65	1798.84	2398.32	1604.8	2224.22	1336.45	1483.57	22930.6	30915.9	22315.3	19154.1	11588.6	25438.7	22463.6	27348	23803.4
483	M402T188	20.6876	-8.86587	2.3649e-06	402.046	402.045	402.047	188.403	187.982	191.408	9	9	0	http://metlin.scripps.edu/metabo_list.php?mass_min=401.0411&mass_max=401.0511		100470	97900.3	74443.3	29716.1	83413.2	33478.5	48642.1	83018	37234.8	83118.5	58115.7	81193	4075.24	3180.51	5068.93	2308.44	2909.28	4005.83	2763.61	2313.16	2767.36
490	M212T259_3	29.7017	11.6514	2.54385e-06	212.474	212.473	212.474	259.009	255.338	259.599	9	0	9	http://metlin.scripps.edu/metabo_list.php?mass_min=211.469&mass_max=211.479		2978.59	1884.3	1308.05	749.637	1340.04	1188.9	390.443	1698.29	1146.84	2031.62	751.57	1576.12	49344.5	57854.4	43796.5	35404	21529.4	49722.9	44544.9	35543.1	41945.6
497	M131T117	11.1046	10.5852	2.59535e-06	131.123	131.117	131.124	116.707	114.285	118.318	15	6	9	http://metlin.scripps.edu/metabo_list.php?mass_min=130.1183&mass_max=130.1283		70125.4	20228.9	18491.6	4388.84	83925.3	39974.3	15291.7	9839.38	39227.1	50972.5	13898.6	45176.1	503793	411325	423593	381873	449240	470721	280274	245177	261494
499	M469T755	11.9914	11.4808	2.63256e-06	469.236	469.233	469.239	755.302	754.427	755.675	6	1	5	http://metlin.scripps.edu/metabo_list.php?mass_min=468.2315&mass_max=468.2415		17021.8	22311.7	18909.2	19096.8	4990.05	18398.9	24356.2	13544.1	17302.2	13933.9	15494.5	13916	221007	196547	248906	148742	272975	234675	153171	144823	171339
514	M401T188	10.5133	-8.59805	3.01622e-06	401.05	401.05	401.052	188.135	187.656	190.536	7	7	0	http://metlin.scripps.edu/metabo_list.php?mass_min=400.0453&mass_max=400.0553		97435	101481	64758.2	36886.1	100546	38376	46493.9	93666.7	38998.3	80050.7	62134.4	79294.8	5701.09	6831.22	9489.47	5130.28	6524.87	9388.17	6375.24	5524.51	4967.95
516	M449T105	10.2557	-8.54347	3.06403e-06	449.098	449.096	449.099	104.519	102.193	105.238	9	9	0	http://metlin.scripps.edu/metabo_list.php?mass_min=448.0927&mass_max=448.1027		16357.8	29582.6	15233.4	10339.2	23473	23014.6	15149.9	17726.1	14078.7	9769.85	14982	9795.69	1277.93	2466.4	1630.2	1688.68	2367.19	1533.87	1338.18	1394.09	893.068
518	M168T397	14.4974	11.1458	3.07177e-06	168.036	168.035	168.037	397.283	397.222	397.852	9	1	8	http://metlin.scripps.edu/metabo_list.php?mass_min=167.0315&mass_max=167.0415		19595.8	6106.72	7951.89	6983.91	10981.5	6028.01	6505.34	13787.4	6818.64	15296.8	6166.77	16152.4	201619	192220	146999	121935	110224	171337	146028	90105.8	150128
526	M749T563	15.4712	-8.46239	3.31041e-06	749.231	749.229	749.235	563.088	561.202	564.981	11	10	0	http://metlin.scripps.edu/metabo_list.php?mass_min=748.2263&mass_max=748.2363		85534.2	86589.6	115711	130301	84313.4	150165	109520	40713	129847	74496.1	96307.8	28524.5	12753.6	10474.6	4136.12	4872.99	4466.52	4799.98	4229.08	5217.39	3927.23
528	M289T639	13.6573	11.2067	3.41013e-06	288.972	288.97	288.973	638.767	635.854	640.193	8	0	6	http://metlin.scripps.edu/metabo_list.php?mass_min=287.9666&mass_max=287.9766		1455.42	2624.22	1499.79	2521.65	1675.7	1837.18	1617.42	1498.27	1747.73	1577.63	1723.83	1328.75	31867.2	29238.5	28954.6	23048.7	24759.4	24502.2	24057.7	15761.2	14015.6
534	M225T67	18.9225	11.1498	3.52492e-06	225.041	225.04	225.041	66.871	66.267	67.531	9	0	9	http://metlin.scripps.edu/metabo_list.php?mass_min=224.0363&mass_max=224.0463		5412.3	2806.78	6359.13	2287.22	3848.96	3023.96	5240.68	2717.2	2137.94	3919.11	4277.95	4293.78	82669.9	91369.9	89428.5	62110.4	60675.4	95292.5	69526.2	37433.8	68932.7
540	M183T92	28.0629	11.1503	3.67223e-06	182.61	182.609	182.612	91.919	90.556	93.171	13	5	8	http://metlin.scripps.edu/metabo_list.php?mass_min=181.6051&mass_max=181.6151		4761.32	4881.23	2676.3	3613.46	5336.85	3544.35	1920.74	3657.94	3811.01	3588.94	2115.26	4848.55	130346	131358	134110	84151.2	59044.8	122633	106410	76986.8	96945.5
541	M280T841	10.3606	10.979	3.70389e-06	280.048	280.045	280.048	841.494	840.841	842.626	5	0	5	http://metlin.scripps.edu/metabo_list.php?mass_min=279.0426&mass_max=279.0526		999.664	1945.31	1144.52	1311.43	1401.33	1199.98	1025.89	1182.02	1249.94	666.856	1064.47	885.337	14183.8	16271	11379.3	16407.7	12949.9	8543.1	10835.6	8644.71	10167.9
545	M428T103	11.8547	-8.36603	3.80908e-06	428.119	428.112	428.12	103.259	102.966	105.786	8	7	1	http://metlin.scripps.edu/metabo_list.php?mass_min=427.1136&mass_max=427.1236		102755	144204	97049.6	185992	137660	210072	95983.9	122748	151777	71992.7	66594	72324.8	6106.12	7344.2	8193	12698.7	17915.5	12244.2	8411.92	11185.5	8215.47
556	M159T320	25.435	11.0164	3.97822e-06	159.156	159.155	159.156	319.645	317.795	319.842	5	0	5	http://metlin.scripps.edu/metabo_list.php?mass_min=158.1508&mass_max=158.1608		1911.96	1648.42	945.838	1383.37	1364.09	1052.9	871.867	1859.39	649.077	1400.07	677.163	1217.03	46514.3	42030	26160.2	34237.3	23409.9	26050.3	27579.5	24260.8	35542.3
557	M232T664	12.578	10.6949	3.99588e-06	232.022	232.021	232.024	664.292	663.82	664.959	6	0	6	http://metlin.scripps.edu/metabo_list.php?mass_min=231.0171&mass_max=231.0271		2357.7	2353.04	2215.99	5313.01	1722.55	4611.76	2076.94	2204.17	5030.18	1985.61	2113.56	1669.2	42565.2	42071.5	38619.8	25200.1	47056.5	38975.8	34485.6	19528.3	28968.9
577	M403T121	12.768	-8.25272	4.5839e-06	403.102	403.101	403.103	120.904	118.364	122.575	12	12	0	http://metlin.scripps.edu/metabo_list.php?mass_min=402.0971&mass_max=402.1071		168180	170032	146454	50485.3	185303	49815.5	103744	164717	59119.2	151198	147115	152765	9969.71	10480.5	16427	7901.97	11338.4	10865.4	9847.7	6816.41	7337.59
581	M209T292	13.4809	-8.21199	4.90871e-06	209.002	209.002	209.003	291.647	290.405	294.986	11	11	0	http://metlin.scripps.edu/metabo_list.php?mass_min=207.9972&mass_max=208.0072		124430	132291	95447.1	39025	127807	45598.6	51993	115382	51725.2	104282	74575.4	108066	6166.93	6755.18	9066.27	5352.6	5475.21	9549.57	6031.97	5825	5340.55
583	M426T507_1	67.9309	10.7278	4.97291e-06	425.575	425.573	425.576	506.805	506.175	507.435	9	0	9	http://metlin.scripps.edu/metabo_list.php?mass_min=424.57&mass_max=424.58		68043.8	67864.8	34876.8	22730.1	55449.5	17782	19835.9	41155	35962.4	32387.9	14582.5	54315.4	2.3202e+06	2.35807e+06	3.28938e+06	2.35157e+06	1.43316e+06	3.47449e+06	3.44226e+06	1.92325e+06	3.0978e+06
586	M227T292	10.6703	-8.11014	5.18589e-06	227.032	227.032	227.033	291.647	290.304	294.986	9	9	0	http://metlin.scripps.edu/metabo_list.php?mass_min=226.0271&mass_max=226.0371		71974.2	70549.3	57019.5	21631.2	68036.8	24494.8	27404.1	63112.7	29460	55622.1	43567.5	55430.6	4844.76	3722.56	7067.35	4522.4	3425.25	6981.31	3505.7	3643.17	3638.54
590	M498T337	18.3982	10.6241	5.24699e-06	498.224	498.222	498.226	336.815	335.532	337.719	9	0	9	http://metlin.scripps.edu/metabo_list.php?mass_min=497.2192&mass_max=497.2292		35580.2	25831.2	26965.7	31312.2	23752.3	30353.5	40348.8	24583.8	19416.3	22276.6	24555.9	18177.8	679433	663437	494606	421691	267611	529771	499896	363964	538682
593	M365T78_2	16.4584	-8.15318	5.34831e-06	364.952	364.946	364.954	78.1845	73.187	79.981	16	12	3	http://metlin.scripps.edu/metabo_list.php?mass_min=363.947&mass_max=363.957		87714.2	72175.3	99271.6	23135.8	66634.3	22852.1	79216.2	66377.5	29000.4	69004.4	75064.2	60106.9	5308.7	4071.58	4104.41	3006.28	4064.15	4289.21	3171.14	3725.5	2461.31
597	M307T78	67.4217	-8.15437	5.43543e-06	306.991	306.991	306.992	77.586	77.377	78.219	14	12	2	http://metlin.scripps.edu/metabo_list.php?mass_min=305.9863&mass_max=305.9963		967696	837745	1.1279e+06	243593	850096	233235	933682	849376	280357	873315	925550	700555	11309.7	12403.1	9245.38	5015.45	11674.3	16241.5	10904	11790	9564.78
598	M426T527_2	42.486	10.6062	5.44024e-06	425.909	425.907	425.91	526.816	526.525	528.033	6	0	6	http://metlin.scripps.edu/metabo_list.php?mass_min=424.9035&mass_max=424.9135		14239.6	15306.1	10728.8	9502.29	14197.6	9000.45	9510.22	11186.5	12466	8809.05	7971.49	11151.6	560362	581784	632143	526458	233448	504037	467887	295620	470330
606	M296T850	16.1428	10.5124	5.7095e-06	296.006	296.006	296.008	849.515	848.874	849.54	6	0	6	http://metlin.scripps.edu/metabo_list.php?mass_min=295.0013&mass_max=295.0113		1617.6	1688.54	1175.04	1331.35	1329.49	1282	1811.29	1176.91	1067.18	1190.57	1091.84	1063.79	27515.9	27089.5	19317.5	26740.3	26238.3	12444.7	17573.7	19035.2	15647.5
608	M210T68	12.4692	10.4092	5.79186e-06	210.064	210.064	210.065	67.53	66.273	68.118	9	0	9	http://metlin.scripps.edu/metabo_list.php?mass_min=209.0593&mass_max=209.0693		3644.87	2160.36	2086.24	4017.27	2168.53	3245.33	1895.51	2115.58	3964.18	3079.19	2154.11	3087.39	46406.4	25918.9	44115.3	30290.3	26266.9	46742.2	38278.6	23351.3	33027.1
625	M437T364	24.0246	-7.95664	6.54856e-06	437.265	437.262	437.266	363.745	362.782	364.114	12	12	0	http://metlin.scripps.edu/metabo_list.php?mass_min=436.2597&mass_max=436.2697		1.02225e+06	927195	736133	242635	913853	296194	458468	651399	313070	744865	538682	786552	50880	44477.1	33620.4	17056.2	6221.73	26096	24018.2	22645.6	13218.7
630	M497T337	53.9228	10.2896	6.83133e-06	497.221	497.22	497.223	336.819	335.532	337.534	9	0	9	http://metlin.scripps.edu/metabo_list.php?mass_min=496.2164&mass_max=496.2264		42096.4	53981.4	38329.4	68476.4	51854.7	52598.7	36662.3	49167.4	35823.8	28922.9	32038.4	28800.6	3.19117e+06	3.17184e+06	2.41667e+06	1.94713e+06	1.1551e+06	2.5641e+06	2.37709e+06	1.63664e+06	2.5197e+06
632	M302T308	10.856	10.2031	6.95667e-06	302.492	302.491	302.493	307.843	306.442	308.444	9	0	9	http://metlin.scripps.edu/metabo_list.php?mass_min=301.4867&mass_max=301.4967		7345.98	7266.59	6052.53	5945.05	6489.89	5416.65	7683.78	7376.91	3724.7	7723.81	5255.73	5550.36	89437.3	92626	71533	70893.2	29105	67413.3	67729	59321.2	69365.4
636	M315T182	16.7917	-7.88528	7.11767e-06	315.064	315.063	315.064	182.002	180.256	184.609	7	7	0	http://metlin.scripps.edu/metabo_list.php?mass_min=314.0589&mass_max=314.0689		981033	336669	374021	745384	500237	857971	274236	449467	889861	709290	348333	769088	37133.9	38412	52211.9	23730.3	25124.7	62414.9	35397.4	19763.1	28988.2
640	M480T337	12.0396	10.1322	7.59264e-06	480.213	480.211	480.216	337.315	336.17	337.719	8	0	8	http://metlin.scripps.edu/metabo_list.php?mass_min=479.2083&mass_max=479.2183		37558	38086.2	36036	36022.3	32955.7	35248.6	33601.9	27947.9	25661.4	34906.2	31994.1	30241.9	553937	512498	421674	325775	210198	449630	424774	287001	428749
643	M479T337	40.786	10.1124	7.78568e-06	479.21	479.208	479.211	337.091	335.532	337.534	9	0	9	http://metlin.scripps.edu/metabo_list.php?mass_min=478.2052&mass_max=478.2152		47365	58992.5	41504.4	59398.2	50528.6	44799.6	50267	51532	37183.6	36293.4	35801.1	34809.8	2.54695e+06	2.49707e+06	1.89984e+06	1.51456e+06	905746	2.08321e+06	1.94267e+06	1.30213e+06	2.0854e+06
654	M822T681_4	11.9816	-7.71721	8.24992e-06	822.189	822.187	822.193	680.681	680.046	681.316	16	10	6	http://metlin.scripps.edu/metabo_list.php?mass_min=821.1837&mass_max=821.1937		199866	73546.8	275510	196697	226229	137430	238067	175992	81495.8	122858	157688	76727.4	12754.4	9273.62	12991.6	23275.4	17710	15764.5	6539.25	17471.5	7039.42
655	M209T424	11.6823	9.62459	8.26683e-06	208.656	208.656	208.657	423.539	422.854	424.206	9	0	9	http://metlin.scripps.edu/metabo_list.php?mass_min=207.651&mass_max=207.661		14197.2	13007.3	4417.19	3284.27	11980.2	3015.55	4298.47	9785.04	3126.03	9249.2	3397.74	9521.8	107977	96474.7	109312	72465.8	42401	121794	80619	70093.5	81106.2
656	M208T292	10.4864	-7.76031	8.27472e-06	208.018	208.017	208.019	291.722	290.304	295.545	10	10	0	http://metlin.scripps.edu/metabo_list.php?mass_min=207.0131&mass_max=207.0231		69616.3	75656	61958.3	21873.6	73228.2	26149.4	24189.6	64771.9	30442.5	60870.2	41867.8	58004.7	5148.92	5111.87	6639.23	3921.64	3671.95	6600.46	4326.78	3525.8	4583.32
661	M263T77	67.537	-7.76205	8.67507e-06	263.025	263.024	263.025	76.947	76.759	77.645	12	12	0	http://metlin.scripps.edu/metabo_list.php?mass_min=262.0197&mass_max=262.0297		195585	166394	240758	45044.1	158745	46381.1	184860	145648	53454.4	172480	174603	136985	1524.54	1886.01	3010.13	2275.34	2126.7	3604.92	1477.26	1667.12	1539.03
664	M226T291	12.237	-7.71783	8.7431e-06	226.03	226.029	226.03	291.024	289.651	294.986	15	12	3	http://metlin.scripps.edu/metabo_list.php?mass_min=225.0247&mass_max=225.0347		800033	800590	595795	222176	775227	271521	273429	706391	293365	624186	494417	617058	46949.9	47599.4	60232.7	33002.3	30410	65818.2	36258.6	39560.9	36968.2
673	M469T764	14.1433	9.86209	9.18902e-06	469.238	469.236	469.239	764.057	763.636	764.885	6	0	6	http://metlin.scripps.edu/metabo_list.php?mass_min=468.2327&mass_max=468.2427		16321.1	21357.5	12450.8	14499.2	13144	17848	19249.1	12282.5	12650.4	14127.3	13818.1	14702.9	234216	219461	265736	158882	317216	267014	153972	146335	172510
675	M328T351_1	13.2788	-7.67192	9.25877e-06	327.697	327.696	327.699	350.776	349.679	351.305	21	12	9	http://metlin.scripps.edu/metabo_list.php?mass_min=326.6922&mass_max=326.7022		1.52284e+07	1.54414e+07	8.15335e+06	4.74931e+06	1.43043e+07	5.95891e+06	5.46749e+06	1.22117e+07	6.12043e+06	1.24238e+07	6.43535e+06	1.23938e+07	1.04624e+06	957363	908695	609227	346491	872131	737158	521392	716243
677	M139T164_1	104.681	9.84021	9.56964e-06	139.057	139.056	139.057	164.245	163.326	165.09	6	0	6	http://metlin.scripps.edu/metabo_list.php?mass_min=138.0516&mass_max=138.0616		69782.9	72488.4	60666.4	58657.3	74839.1	56549.9	53219.7	69302.8	49083.6	65162	49298.6	59809	3.62052e+06	8.63099e+06	8.79819e+06	6.05067e+06	6.11243e+06	7.0927e+06	7.94809e+06	3.43709e+06	6.3177e+06
681	M360T629_1	11.0856	9.0831	9.89673e-06	359.703	359.702	359.705	629.273	628.727	630.037	6	0	6	http://metlin.scripps.edu/metabo_list.php?mass_min=358.6984&mass_max=358.7084		24332.6	23063.5	76496.7	10390.6	18420	9397.63	61678	18589.8	10272.5	18394.1	57239.1	17922.2	354458	370323	363219	273259	204594	518005	245190	255168	294119
682	M323T80	12.5493	-7.61545	9.94954e-06	322.965	322.965	322.969	79.541	76.817	80.63	13	12	0	http://metlin.scripps.edu/metabo_list.php?mass_min=321.9604&mass_max=321.9704		170191	143489	187573	40675.4	147369	45267.2	158596	150996	57587.4	146678	155868	85420.4	13240.2	11429.2	13354	7669.68	7316.38	12578.5	8042.17	6302.05	9099.08
687	M927T586	25.0056	-7.60693	1.04553e-05	927.023	927.021	927.026	585.961	584.913	587.46	6	6	0	http://metlin.scripps.edu/metabo_list.php?mass_min=926.0181&mass_max=926.0281		565815	637406	164193	567836	687251	676200	146208	547045	643309	583860	149418	414153	12030.6	15418.1	18950	25758.1	22044.4	20875.1	20563.3	18629.4	19172.7
692	M970T598	47.6842	-7.56983	1.0984e-05	970.042	970.039	970.045	597.968	596.254	598.703	6	6	0	http://metlin.scripps.edu/metabo_list.php?mass_min=969.0366&mass_max=969.0466		691308	976433	273788	350951	620670	382080	380335	772660	328587	828763	258224	639250	12840.7	10172.2	10039.5	16615	14114.8	11153.8	8973.41	9595.59	8778.29
696	M328T350	10.5475	-7.50156	1.14993e-05	328.199	328.197	328.2	350.371	350.354	351.001	13	12	1	http://metlin.scripps.edu/metabo_list.php?mass_min=327.1938&mass_max=327.2038		5.37713e+06	5.09445e+06	2.70801e+06	1.61005e+06	4.64548e+06	2.01306e+06	1.82881e+06	3.93194e+06	2.05723e+06	4.04812e+06	2.14885e+06	4.0558e+06	413226	385727	365370	282135	187060	335417	297712	247884	295545
703	M121T164	109.675	9.519	1.22372e-05	121.045	121.044	121.045	164.388	163.326	165.09	6	0	6	http://metlin.scripps.edu/metabo_list.php?mass_min=120.0397&mass_max=120.0497		6795.12	7914.38	7246.57	11604.2	9679.35	13288.5	5870.3	8877.2	13637.3	5637.02	6619.43	5630.42	460326	1.23956e+06	1.27317e+06	891823	922882	1.0422e+06	1.17161e+06	502965	951406
707	M335T142	13.5469	-7.44301	1.25597e-05	335.049	335.049	335.051	142.03	138.671	143.796	10	9	1	http://metlin.scripps.edu/metabo_list.php?mass_min=334.0442&mass_max=334.0542		168878	92768.2	60894.1	133089	65161.5	141917	36874.8	59700.3	168407	115444	76545	126543	10575.2	9922.08	5523.77	8173.33	6929.06	8988.54	6361.52	5698.58	6822.66
731	M381T93	29.8749	9.36489	1.37175e-05	381.242	381.238	381.243	92.527	91.338	93.157	15	6	9	http://metlin.scripps.edu/metabo_list.php?mass_min=380.2371&mass_max=380.2471		15033.6	15746.1	23023.8	23913.8	17904.1	21212.7	15363.9	8047.54	17992.2	14360.4	16618	14178.1	662768	693243	632679	369835	241078	609184	499141	360630	488726
734	M634T283	19.592	9.32477	1.37902e-05	634.406	634.403	634.407	282.814	282.575	283.433	8	0	8	http://metlin.scripps.edu/metabo_list.php?mass_min=633.4009&mass_max=633.4109		5295.85	6338.08	3144.35	2641.48	6083.25	2074.3	4261.08	6048.42	3005.79	6044.63	3554.55	5892.97	86049.2	82187.1	100566	55475.4	46316.9	117291	116753	74627.6	119863
742	M318T259_1	46.7283	9.24707	1.47453e-05	317.707	317.702	317.71	259.009	253.651	260.909	15	6	9	http://metlin.scripps.edu/metabo_list.php?mass_min=316.7018&mass_max=316.7118		22647.9	20458.6	5699.52	3690.47	18722	4617.3	3311.74	6311.76	4786.2	1957.23	5933.88	18165.1	646385	533978	584104	366756	202133	474394	555602	312590	399992
746	M268T80	15.867	-7.30187	1.51033e-05	267.99	267.987	267.993	80.398	79.981	81.357	21	12	9	http://metlin.scripps.edu/metabo_list.php?mass_min=266.9848&mass_max=266.9948		24078.4	60200.9	121148	80139.4	64158.6	75432.1	114393	64121.8	68545.9	38077.5	100586	29012.1	2882.81	5964.63	4664.86	5458.72	3215.23	5499.83	3537.43	4769.89	3706.62
752	M315T141	14.3148	-7.26537	1.54279e-05	315.064	315.063	315.065	140.764	138.671	143.796	12	9	3	http://metlin.scripps.edu/metabo_list.php?mass_min=314.0589&mass_max=314.0689		466109	290826	115442	288418	221659	318992	68270.8	204193	363340	329491	136580	351081	29691.7	22315.2	16525.4	20647.6	16863.3	19764.4	5559.86	17735.2	16167.2
753	M277T71	11.1164	9.113	1.54937e-05	277.053	277.052	277.054	70.673	70.008	70.721	9	0	9	http://metlin.scripps.edu/metabo_list.php?mass_min=276.0477&mass_max=276.0577		1926.45	876.348	1813.87	1533.74	634.696	1831.34	1628.44	744.47	1626.02	1219.97	1585.36	1751.52	21107.6	19747.5	20313.4	10691.6	10641	20188.4	16383.1	9219.12	14878.6
763	M634T260	28.9675	9.12051	1.61793e-05	634.406	634.404	634.408	259.871	254.918	261.657	12	3	9	http://metlin.scripps.edu/metabo_list.php?mass_min=633.4012&mass_max=633.4112		9816.13	8816.69	6762.07	2101.76	9063.13	2309.44	3027.79	10309.9	3079.14	13453.6	3133.13	9100.12	180666	192400	178617	162990	62124	250454	259270	214483	258181
765	M274T79	10.383	-7.23219	1.63227e-05	273.936	273.935	273.937	79.461	79.211	79.655	12	12	0	http://metlin.scripps.edu/metabo_list.php?mass_min=272.9307&mass_max=272.9407		6170.57	17083.2	28847.2	17524.5	19196.5	18142.8	28850.7	16927.2	17715.2	8538.12	21732.4	6334.85	1418.29	1680.47	1749.27	2108.72	1741.29	1431.15	1974.01	1863.58	990.076
776	M285T78	30.695	-7.20088	1.74154e-05	285.008	285.007	285.009	77.566	77.377	77.749	11	11	0	http://metlin.scripps.edu/metabo_list.php?mass_min=284.0028&mass_max=284.0128		163803	158777	269690	53257.4	131864	51180.7	212845	152691	60431.5	155972	217364	127318	5146.59	4717.87	5891.8	4698.63	3856.46	7343.35	4010.89	2863.66	4357
779	M314T141	12.3374	-7.13093	1.79418e-05	314.069	314.069	314.07	140.732	139.028	143.796	11	9	2	http://metlin.scripps.edu/metabo_list.php?mass_min=313.0642&mass_max=313.0742		534654	345453	119567	328196	255880	370149	80046.5	230540	421046	392486	169483	407830	45051.5	32972.5	13961.2	20048.4	22844.8	24017	23608.6	18661.1	21045.2
789	M285T83	27.0533	-7.13659	1.89331e-05	285.008	285.007	285.015	82.614	80.61	83.104	14	12	2	http://metlin.scripps.edu/metabo_list.php?mass_min=284.0032&mass_max=284.0132		238587	191266	263638	41905.8	165143	42930.5	194390	181337	57307.4	170604	216982	150977	7446.11	7447.58	6819.85	6427.88	4319.13	6286.79	5123.75	4087.67	5132.69
791	M654T350	12.1614	-7.10772	1.92832e-05	654.386	654.383	654.389	350.371	349.679	351.616	19	12	7	http://metlin.scripps.edu/metabo_list.php?mass_min=653.3811&mass_max=653.3911		3.73689e+06	4.17394e+06	2.08047e+06	1.1961e+06	4.86821e+06	1.84275e+06	1.3587e+06	4.25496e+06	1.8644e+06	4.27937e+06	2.24977e+06	2.92358e+06	264039	253032	246786	210031	119937	304068	255389	221510	273144
793	M272T373_3	12.392	7.72679	1.95361e-05	272.262	272.261	272.263	373.423	372.665	373.515	14	5	9	http://metlin.scripps.edu/metabo_list.php?mass_min=271.2569&mass_max=271.2669		6233.57	2488.57	56371.3	1809.22	2059.47	1424.54	25215.2	2004.01	1301.24	2262.35	26393.5	2949.54	191028	208992	149064	160642	82379.9	128237	108247	100055	84339.9
797	M618T586_1	25.7145	-7.09596	1.98368e-05	617.682	617.681	617.685	586.203	585.569	588.045	7	7	0	http://metlin.scripps.edu/metabo_list.php?mass_min=616.6773&mass_max=616.6873		1.28756e+06	1.08365e+06	251396	925362	901578	889240	236141	803586	557484	917369	223775	924109	18044.8	14912.8	38665.7	33127.1	27615.9	38706.1	36331.5	19991.8	35138.2
798	M427T319_1	20.189	8.90196	1.99386e-05	426.553	426.551	426.555	318.606	317.759	319.705	8	0	8	http://metlin.scripps.edu/metabo_list.php?mass_min=425.5477&mass_max=425.5577		5530.43	6173.58	3878.47	3393.99	4758.66	3758.68	4887.75	4674.8	3982.89	5168.91	4103.71	4177.92	132108	124439	100924	69781.4	39261.5	93587.4	96195.1	65105.4	103668
800	M203T84_1	12.5193	8.41965	2.01117e-05	203.062	203.061	203.063	83.925	82.499	84.638	21	12	9	http://metlin.scripps.edu/metabo_list.php?mass_min=202.0569&mass_max=202.0669		1.52991e+06	827764	181532	2.18676e+06	730865	2.84852e+06	67005.4	605635	3.29193e+06	1.41455e+06	125218	951351	2.00657e+07	2.08168e+07	1.84997e+07	1.00336e+07	7.3464e+06	1.84215e+07	1.73685e+07	9.98605e+06	1.60607e+07
802	M119T292	10.6557	-7.07246	2.01596e-05	118.967	118.965	118.967	291.586	289.763	294.986	9	8	1	http://metlin.scripps.edu/metabo_list.php?mass_min=117.962&mass_max=117.972		42285.1	48008.6	33519.6	16623.1	44599.6	16104.9	4961.73	39332.9	18949	36939.3	27456.8	36243.2	3263.36	3458.34	3630.07	2726.97	2748.29	1770.28	2857.85	2784.82	2452.09
803	M427T104_1	12.7249	-7.03383	2.01949e-05	427.115	427.114	427.116	103.558	101.571	105.158	18	12	6	http://metlin.scripps.edu/metabo_list.php?mass_min=426.1102&mass_max=426.1202		554902	807925	568338	167158	774023	225646	353075	702347	238117	407020	447433	426383	27463.5	44188.9	65464	23490.6	22098	57534.7	35225.2	27242.4	31619
804	M290T545	15.9524	8.88329	2.02385e-05	289.979	289.978	289.98	544.79	544.247	544.863	7	0	7	http://metlin.scripps.edu/metabo_list.php?mass_min=288.9741&mass_max=288.9841		3273.32	3348.59	2733.15	3737.88	2803.53	3013.44	2212.73	2645.49	2976.68	3032.22	2387.43	2767.11	48606.2	55179.1	56981.6	43828.5	16669	69952.1	39426.1	47146.2	40142.7
809	M853T330	19.4983	-7.06055	2.06974e-05	853.355	853.353	853.357	330.382	329.756	330.511	13	12	1	http://metlin.scripps.edu/metabo_list.php?mass_min=852.3502&mass_max=852.3602		520592	647599	910790	148837	702052	204090	574988	642870	229696	624703	952977	480707	29277.6	30531	32317.7	30028.1	30103.9	38268.5	27497.7	28457.3	8920.71
812	M192T183	15.84	-7.03824	2.07232e-05	192.041	192.04	192.041	183.103	175.514	192.735	15	12	0	http://metlin.scripps.edu/metabo_list.php?mass_min=191.0358&mass_max=191.0458		1.93132e+06	1.1588e+06	163515	1.71303e+06	1.12323e+06	1.93698e+06	616235	1.05005e+06	2.03908e+06	1.7454e+06	717112	1.71051e+06	73228.6	83007.6	125413	60261.5	73471.8	150227	79443.1	49759.5	58277.5
817	M204T84	10.4202	8.40973	2.12034e-05	204.065	204.064	204.066	83.921	83.341	84.638	17	8	9	http://metlin.scripps.edu/metabo_list.php?mass_min=203.0604&mass_max=203.0704		104465	38346.5	41130.8	146190	70214	192612	75931.6	36852.1	214632	98272	31862.5	59487.4	1.25897e+06	1.30654e+06	1.15308e+06	633837	469489	1.14413e+06	1.08364e+06	634110	990962
818	M618T623_1	40.4855	-7.04815	2.1307e-05	617.683	617.681	617.685	622.506	621.766	623.142	8	8	0	http://metlin.scripps.edu/metabo_list.php?mass_min=616.6783&mass_max=616.6883		1.92062e+06	1.91376e+06	380389	1.7402e+06	1.58581e+06	1.43093e+06	318427	1.49636e+06	1.17023e+06	1.23035e+06	302426	1.38112e+06	33696.1	28202.8	27905.9	33975.5	34413.2	32887.2	30046.3	24449.5	29903.4
826	M285T81	23.6558	-7.01568	2.21642e-05	285.017	285.017	285.018	80.7135	79.486	81.237	6	0	6	http://metlin.scripps.edu/metabo_list.php?mass_min=284.012&mass_max=284.022		201586	167346	292450	47832.8	150297	50534.7	233437	158553	62149.1	177757	213157	152444	8927.44	7983.26	6259.82	7295.45	6181.02	6183.87	6350.15	5132.47	6164.76
835	M638T507	38.9827	8.71096	2.33592e-05	637.856	637.854	637.857	506.803	501.146	506.806	7	1	6	http://metlin.scripps.edu/metabo_list.php?mass_min=636.8513&mass_max=636.8613		38925.1	32700.9	17215	22854.1	22347	22399.7	19011.6	16404.1	21700.7	21448.6	13396.6	8320.78	1.01518e+06	1.01909e+06	1.09139e+06	568567	391377	832079	947796	493769	1.14661e+06
837	M618T586_2	28.0515	-6.96677	2.36233e-05	618.017	618.015	618.019	586.16	585.159	586.203	7	7	0	http://metlin.scripps.edu/metabo_list.php?mass_min=617.0118&mass_max=617.0218		1.31785e+06	844708	273888	990486	986692	935454	228900	913060	463362	867762	222499	838070	34196.1	33570.8	31443.2	24902	21702.8	25534.6	25562.7	18202.2	22378.8
838	M178T82	12.2249	-6.94895	2.36433e-05	178.016	178.013	178.016	82.4075	78.139	83.252	16	11	1	http://metlin.scripps.edu/metabo_list.php?mass_min=177.0111&mass_max=177.0211		16981.2	38546.6	52646.7	23738.9	35705.9	34516.2	61390.2	32448.9	32361.9	9103.52	38939.5	16257.1	3042.29	4027.02	2947.05	2608.32	2484.34	1697.12	2739.89	2314.71	2227.62
839	M213T259	10.5106	8.60762	2.36656e-05	212.808	212.808	212.811	258.754	255.831	259.599	5	0	5	http://metlin.scripps.edu/metabo_list.php?mass_min=211.8034&mass_max=211.8134		679.19	604.154	1014.09	315.731	906.094	728.519	521.757	396.049	578.391	727.411	490.02	677.145	10138.3	9615.96	6640.61	6295.63	3735.2	5448.17	6545.4	4628.99	7166.01
843	M308T78	21.582	-6.95824	2.38826e-05	307.993	307.992	307.994	77.5755	76.919	78.388	12	12	0	http://metlin.scripps.edu/metabo_list.php?mass_min=306.988&mass_max=306.998		83161.9	72983.4	94844.8	17156.2	73196.9	11505.9	75730.5	73971.2	15375.1	74949	78939.1	62702.7	2728.92	2816.65	2788.8	3417.4	3333.67	3134.4	2038.84	3065.99	2200.64
847	M854T330	12.2104	-6.94922	2.41293e-05	854.358	854.356	854.359	330.367	329.749	330.511	12	12	0	http://metlin.scripps.edu/metabo_list.php?mass_min=853.3526&mass_max=853.3626		203537	263285	366663	60471.2	284883	85399	237807	260305	96588.2	252216	380605	198099	19948.4	18606	21878.9	18560.2	17923.7	19118.8	16704.1	17672.9	14806.4
850	M618T623_2	42.7848	-6.93156	2.47956e-05	618.018	618.016	618.02	622.508	621.137	623.785	9	9	0	http://metlin.scripps.edu/metabo_list.php?mass_min=617.0129&mass_max=617.0229		1.00357e+06	2.04048e+06	284809	1.73363e+06	1.61592e+06	1.64933e+06	337344	1.55219e+06	1.50849e+06	1.53667e+06	322526	1.57944e+06	37845.4	31198	32986	36856.6	27980.6	27181.5	24904.2	21603.1	25270.1
857	M314T183	16.303	-6.86986	2.55848e-05	314.069	314.064	314.07	183.175	177.66	192.735	15	12	1	http://metlin.scripps.edu/metabo_list.php?mass_min=313.064&mass_max=313.074		1.17288e+06	673818	85578.9	885823	593429	1.01749e+06	313319	523627	1.04314e+06	862312	379678	904698	45429	56953.3	72937.5	29803.4	35473.3	68587	43518.5	26279.5	10018.1
863	M264T77	12.8432	-6.87929	2.59853e-05	264.027	264.026	264.028	76.928	76.759	77.591	7	7	0	http://metlin.scripps.edu/metabo_list.php?mass_min=263.022&mass_max=263.032		16538.5	14895.8	21721.4	3702.09	14778.4	4372.81	15471.7	12075.7	3783.25	14254.6	13968	10268.6	1003.01	1174.45	850.791	1167.85	1244.81	1044.94	665.148	650.42	714.616
865	M376T77	12.4814	-6.87586	2.60913e-05	375.983	375.983	375.985	77.3035	76.759	80.729	12	8	0	http://metlin.scripps.edu/metabo_list.php?mass_min=374.9784&mass_max=374.9884		10508.9	7755.77	12338.8	4055.57	8451.88	3441.14	8178.21	8777.75	2850.55	6730.94	15196.1	6076.25	613.326	776.256	795.942	837.381	464.373	684.618	461.39	582.371	454.506
890	M180T118_1	12.6469	-6.75112	2.94413e-05	179.986	179.984	179.987	117.883	115.095	119.575	18	12	6	http://metlin.scripps.edu/metabo_list.php?mass_min=178.9811&mass_max=178.9911		67259.6	77785.7	57335.4	15384	75070	17610.5	28420	68228.9	20866.5	58201.1	42141.4	58924.5	3096.65	5904.38	4124.66	1601.01	2890.31	5488.26	4982.23	5221.48	1515.52
896	M134T319	22.8437	8.41682	2.9914e-05	134.033	134.031	134.033	319.138	317.167	324.904	10	1	9	http://metlin.scripps.edu/metabo_list.php?mass_min=133.0275&mass_max=133.0375		23436.8	22638.3	29539.8	26605.7	25017.3	23662.7	31683.9	28778.4	18736.9	28850.4	6836.54	23097.1	878090	742250	462941	415203	434987	432578	413745	408108	761468
898	M223T118	12.5296	-6.75811	3.00167e-05	223.03	223.029	223.031	117.986	115.095	120.204	18	12	6	http://metlin.scripps.edu/metabo_list.php?mass_min=222.0251&mass_max=222.0351		188293	231505	153346	46453.1	207006	54228.4	78622	183555	52977.6	159337	125340	162143	11463.6	13254.2	14821.4	8611.48	8724.93	16748.6	5408.65	8808.45	10494.3
912	M263T83	52.1646	-6.73651	3.20692e-05	263.025	263.024	263.026	83.247	81.976	83.752	13	12	1	http://metlin.scripps.edu/metabo_list.php?mass_min=262.02&mass_max=262.03		477153	328307	503077	55914.7	312421	61253.5	339211	348022	93504.8	349953	429102	342584	6108.34	6868.57	8244.81	4525.7	2240.44	9069.37	6076.82	4826.34	4381.13
919	M343T395	18.6457	8.29151	3.30956e-05	342.716	342.714	342.716	395.337	394.122	396.015	9	0	9	http://metlin.scripps.edu/metabo_list.php?mass_min=341.7109&mass_max=341.7209		51231.4	48012.2	46141.1	22966.2	45645.6	20980.4	38029.9	40000.5	19391.7	45589.7	34044	38207	974220	931128	876051	478277	310788	867584	711622	435919	710683
928	M426T507_2	54.296	8.2476	3.48936e-05	425.908	425.907	425.909	506.804	506.177	511.199	10	0	9	http://metlin.scripps.edu/metabo_list.php?mass_min=424.9033&mass_max=424.9133		31048.4	32434.6	15826.2	12932.6	27250.3	9655.41	12775.9	22569.1	13630.8	16602.1	9687.12	24263.1	1.05078e+06	1.0614e+06	1.23097e+06	1.0379e+06	346446	1.29529e+06	1.27032e+06	533323	1.4857e+06
932	M662T590	33.8388	-6.67058	3.50752e-05	662.033	662.03	662.035	589.921	589.341	593.694	9	9	0	http://metlin.scripps.edu/metabo_list.php?mass_min=661.0276&mass_max=661.0376		721617	584651	164730	879502	930477	783211	148033	645821	846517	440299	137995	621143	22744.2	17800.1	16968.4	19793.4	17109.2	15864.8	15696.5	12312.8	14730.1
934	M427T77	25.7527	-6.64829	3.61149e-05	426.955	426.954	426.957	76.947	76.759	77.111	12	12	0	http://metlin.scripps.edu/metabo_list.php?mass_min=425.9498&mass_max=425.9598		38334	29103.3	53366	8564.72	26244.4	8946.24	39838.2	29278.6	9358	28729.7	41210.2	24021.3	1050.33	973.281	1084.54	1343.94	1257.58	1291.28	827.937	860.363	1125.12
938	M926T622	35.1381	-6.64314	3.63951e-05	926.022	926.019	926.025	621.873	619.252	624.908	8	7	0	http://metlin.scripps.edu/metabo_list.php?mass_min=925.0172&mass_max=925.0272		620217	1.6808e+06	374557	1.43227e+06	1.83471e+06	1.62401e+06	310232	1.66742e+06	1.19146e+06	1.39226e+06	324948	1.19436e+06	25537.5	22681.5	31584.1	41218.4	40597	33736.6	30113.8	32939.3	32883.3
939	M200T80	15.9161	-6.62719	3.67072e-05	199.999	199.998	200	80.08	78.858	80.733	21	12	9	http://metlin.scripps.edu/metabo_list.php?mass_min=198.994&mass_max=199.004		49866.7	144204	303931	203336	157876	189288	289941	150257	172628	74886	256969	63340.5	13158.1	14548.1	9095.14	12369.5	8612.65	12535.1	5891.44	12087.4	8610.54
945	M198T136	11.9172	-6.60079	3.76377e-05	198.033	198.033	198.034	135.664	131.579	136.282	12	12	0	http://metlin.scripps.edu/metabo_list.php?mass_min=197.0284&mass_max=197.0384		141910	111704	125990	24669.1	100277	19728.8	95242.5	112853	19790.5	100308	96812.9	107786	6727.31	6969.24	7315.14	9321.21	11437	6356.27	5580.34	7193.48	5626.02
954	M662T623_1	46.5105	-6.59726	3.87565e-05	661.7	661.697	661.702	623.136	622.394	625.027	9	9	0	http://metlin.scripps.edu/metabo_list.php?mass_min=660.6947&mass_max=660.7047		1.84823e+06	1.88826e+06	255643	1.51295e+06	1.5048e+06	1.39931e+06	223491	1.38081e+06	1.27749e+06	1.25087e+06	203454	1.4519e+06	30697.2	30347.8	27939.1	30152.9	24511.9	23143.9	20454.3	21234.6	20453.8
958	M270T118	10.8426	-6.5192	3.91993e-05	270.04	270.032	270.041	117.986	115.095	122.664	18	12	5	http://metlin.scripps.edu/metabo_list.php?mass_min=269.0353&mass_max=269.0453		181940	224262	157160	41281.1	182704	48118.7	79469.7	162959	47158.4	137774	111563	148727	10732.6	20137.3	11726.1	5342.34	6059.92	20415.8	10740.2	9117.63	11084.6
962	M425T544	13.3208	-6.57025	3.98608e-05	425.297	425.296	425.299	544.23	544.131	544.874	9	9	0	http://metlin.scripps.edu/metabo_list.php?mass_min=424.2925&mass_max=424.3025		481481	620280	724139	153909	633828	130338	481420	540829	83385.5	439926	540219	349154	38913.7	32882.8	39154.1	23705.1	27654.1	38912.7	27168.4	31907.1	31288.8
965	M229T430_1	11.185	-6.54368	4.04152e-05	229.166	229.165	229.167	430.498	429.762	431.153	12	12	0	http://metlin.scripps.edu/metabo_list.php?mass_min=228.1608&mass_max=228.1708		4.74382e+07	3.71978e+07	2.73279e+07	9.64501e+06	3.68447e+07	9.87404e+06	2.23689e+07	3.4574e+07	8.63826e+06	4.14242e+07	2.1599e+07	3.87916e+07	2.73231e+06	2.6165e+06	3.46837e+06	2.04704e+06	2.1596e+06	3.66561e+06	2.04265e+06	1.85305e+06	1.92656e+06
969	M150T398	11.6974	7.96898	4.1149e-05	150.025	150.024	150.026	397.85	392.855	397.885	8	0	7	http://metlin.scripps.edu/metabo_list.php?mass_min=149.02&mass_max=149.03		10914.3	6275.42	4895.09	3805.67	5864.38	3839.52	4782.44	6286.29	3584.13	9917.77	4281.27	8858.86	93950.5	95848.6	79543.4	58710.4	21700.2	90341.8	77293.2	47676.4	78043.7
977	M377T78_2	15.0821	-6.52632	4.22151e-05	376.978	376.976	376.98	77.566	76.817	81.278	15	12	0	http://metlin.scripps.edu/metabo_list.php?mass_min=375.9734&mass_max=375.9834		8564.68	15439.4	29004.1	13485.1	8696.47	14065.3	26138.1	11256.3	11683.4	8295.49	18098.8	6531.12	1279.43	954.198	1091.67	767.977	577.402	915.262	1190.64	862.208	877.542
995	M271T118	11.9419	-6.43725	4.64097e-05	271.035	271.033	271.036	117.986	115.095	119.245	16	12	4	http://metlin.scripps.edu/metabo_list.php?mass_min=270.0301&mass_max=270.0401		179225	202366	143304	32913.3	186024	46128.1	72908.3	171951	46175.9	134277	105301	136831	10594.5	9451.74	16594.3	7525.67	8871.35	15044	8051.71	7648.35	7749.3
999	M178T117	11.204	-6.4006	4.74202e-05	178.023	178.022	178.025	116.754	113.958	118.606	14	12	2	http://metlin.scripps.edu/metabo_list.php?mass_min=177.0184&mass_max=177.0284		117471	103648	63011	18646.5	108366	29054.5	48697.8	107437	29852	107156	74449.1	118214	6543.41	5705.09	10599.3	5639.35	5510.5	12277.9	3000.45	5605.93	7105.02
1000	M371T559	16.7479	7.83943	4.75447e-05	371.06	371.058	371.061	558.689	558.685	559.084	6	0	6	http://metlin.scripps.edu/metabo_list.php?mass_min=370.0546&mass_max=370.0646		5656.04	5359.28	6705.92	14542.6	4064.9	11353.7	6084.36	4720.31	7585.58	3235.64	4370.43	3996.41	151324	140153	122176	79188.2	25565.4	118484	120793	85591.7	132396
1004	M662T623_2	42.8334	-6.42691	4.89172e-05	662.033	662.031	662.035	623.135	622.394	623.765	8	8	0	http://metlin.scripps.edu/metabo_list.php?mass_min=661.0284&mass_max=661.0384		1.34832e+06	1.28072e+06	172651	1.00725e+06	1.01871e+06	845086	150034	919819	800127	897897	141973	918626	22561.8	22382	19522.8	22292.6	17455.4	15857.3	15277.9	16009.4	15004.5
1009	M241T108	20.2743	-6.39978	4.99537e-05	241.042	241.041	241.042	107.604	105.51	113.279	11	8	0	http://metlin.scripps.edu/metabo_list.php?mass_min=240.037&mass_max=240.047		309797	268716	332354	104487	227964	168534	182677	222865	97932.5	604384	296104	315606	11636	12039.7	18146.3	11411.8	10996.4	24118.5	9218.89	8948.83	9322.98
1012	M456T257	14.3453	7.73918	5.07658e-05	456.211	456.21	456.213	257.078	248.316	259.737	7	0	7	http://metlin.scripps.edu/metabo_list.php?mass_min=455.2063&mass_max=455.2163		22270.8	11163.1	15136.6	45900.7	10132.2	31093	39240.7	9191.43	20662.8	21552.9	14250.8	20513	370143	375750	283474	180365	539958	360060	259517	197556	242427
1015	M350T356	10.1588	7.80157	5.09487e-05	350.118	350.116	350.118	356.483	355.465	357.243	9	0	9	http://metlin.scripps.edu/metabo_list.php?mass_min=349.1131&mass_max=349.1231		26550.7	32892.8	28480	17141.6	24856.5	16662.9	23998.5	27532.6	19111.1	21759.9	25380.7	24462	333453	340291	298489	196046	80903.2	306962	239385	182699	222403
1024	M461T68	10.5858	-6.35335	5.25677e-05	461.129	461.129	461.132	67.556	67.529	68.169	6	6	0	http://metlin.scripps.edu/metabo_list.php?mass_min=460.1244&mass_max=460.1344		18259.4	20558.9	9742.85	5803.34	19619.1	8567.37	7393.65	18932.9	5052.89	14961.1	4917.32	13812	993.592	943.784	1181.43	1070.25	1596.41	1701.38	1121.14	1110.12	740.764
1030	M241T84	30.8734	-6.35854	5.36903e-05	241.041	241.041	241.043	83.8785	83.553	84.371	12	12	0	http://metlin.scripps.edu/metabo_list.php?mass_min=240.0365&mass_max=240.0465		385581	234914	337121	40807.7	193668	40661.9	257546	231264	56233.5	264106	263078	279087	8753.39	7794.78	7948.86	6021.57	5828.42	9159.38	6958.24	4807.29	5502.13
1032	M287T126	18.8506	7.6367	5.39789e-05	287.032	287.031	287.033	126.343	123.49	127.702	12	3	9	http://metlin.scripps.edu/metabo_list.php?mass_min=286.0271&mass_max=286.0371		18139	13163.8	2734.8	1079.94	11053.3	1073.63	2219.72	9192.75	1306.07	9315.92	1780.19	9347.14	119713	147838	179040	109527	30693.1	190388	136404	119022	104154
1045	M361T500	16.0109	7.69957	5.5356e-05	361.02	361.018	361.022	499.891	499.261	500.524	8	0	8	http://metlin.scripps.edu/metabo_list.php?mass_min=360.0147&mass_max=360.0247		4626.74	6923.43	2941.06	2776.35	6323.73	2687.25	2936.23	3887.41	2562.78	3373.68	2412.82	3517.36	73078.5	77810.2	74745.9	33095.1	17456	77694.8	57043.4	53875.3	75194.5
1055	M926T587	30.5239	-6.30591	5.7759e-05	926.021	926.017	926.024	586.831	585.569	591.799	7	7	0	http://metlin.scripps.edu/metabo_list.php?mass_min=925.0159&mass_max=925.0259		857217	942015	294121	1.48863e+06	1.12803e+06	1.20871e+06	255174	1.0454e+06	1.80568e+06	1.04759e+06	278294	630326	16945.6	20503.6	30022.8	35513	32466.4	36570.3	33295.2	29945.9	34555
1056	M318T283	21.9188	7.67799	5.78028e-05	317.707	317.706	317.707	282.586	281.936	282.963	8	0	8	http://metlin.scripps.edu/metabo_list.php?mass_min=316.7016&mass_max=316.7116		10846.6	9479.92	5464.33	5922.47	7464.24	4081.14	5284.59	7360.74	5270.41	5462.97	3361.25	8576.68	182865	189758	188859	73204.5	68359	175209	162258	77888.3	173307
1057	M269T118	12.0814	-6.28039	5.79527e-05	269.038	269.037	269.039	117.986	115.095	122.912	22	12	9	http://metlin.scripps.edu/metabo_list.php?mass_min=268.0335&mass_max=268.0435		1.76394e+06	2.20683e+06	1.53352e+06	378060	1.9645e+06	449207	681089	1.58617e+06	452548	1.36999e+06	1.07689e+06	1.43438e+06	118327	113227	159334	76616.9	80737.3	149874	81768.4	72885.2	72030.1
1060	M230T95_1	31.7256	-6.28848	5.88005e-05	230.123	230.117	230.126	94.534	93.185	95.175	17	9	8	http://metlin.scripps.edu/metabo_list.php?mass_min=229.1181&mass_max=229.1281		6.31577e+06	6.41768e+06	783198	5.03944e+06	5.88042e+06	4.40788e+06	674650	5.44153e+06	3.81238e+06	4.84177e+06	612710	4.85273e+06	98787.2	97810.1	101694	224405	188567	94849.1	72247.2	205367	76537.4
1067	M299T117	11.3521	-6.23433	6.07841e-05	299.05	299.049	299.052	117.136	113.958	121.206	22	12	9	http://metlin.scripps.edu/metabo_list.php?mass_min=298.0455&mass_max=298.0555		742085	572778	439285	121102	540104	146710	205449	503484	164444	553070	356816	595959	43745.5	43079	58812.2	23597.7	22550	53371.2	30409.3	23332.3	27559.1
1077	M662T592	34.541	-6.23703	6.34754e-05	661.7	661.697	661.702	591.519	589.292	600.654	12	10	0	http://metlin.scripps.edu/metabo_list.php?mass_min=660.6945&mass_max=660.7045		1.0495e+06	962325	224748	878377	922565	1.21115e+06	39851.9	1.14096e+06	1.42119e+06	731105	183734	945456	37687.4	37847	21073.6	23008.8	20965.4	18520.8	18691.6	16069.6	16993
1079	M1036T585	57.5924	-6.23012	6.42863e-05	1036.06	1036.06	1036.07	584.917	584.232	584.946	8	8	0	http://metlin.scripps.edu/metabo_list.php?mass_min=1035.0598&mass_max=1035.0698		736847	826913	201403	458078	993283	382408	124916	965773	470957	858684	169504	693973	4587.86	5038.23	11885.6	15297.9	10913.9	12103.9	10293.7	9775.66	9734.08
1082	M313T217	23.7275	-6.21445	6.5166e-05	313.066	313.065	313.067	216.641	211.365	218.309	17	12	5	http://metlin.scripps.edu/metabo_list.php?mass_min=312.0611&mass_max=312.0711		2.63697e+06	1.38255e+06	1.42652e+06	3.43784e+06	1.45916e+06	3.89909e+06	947959	1.15826e+06	4.17684e+06	1.9105e+06	1.04645e+06	2.21016e+06	99911.9	97566.8	103986	158409	57215.8	106521	56061.5	58508.4	73924.6
1083	M162T235	20.5857	7.49007	6.52385e-05	162.065	162.065	162.066	234.991	233.482	236.585	10	1	9	http://metlin.scripps.edu/metabo_list.php?mass_min=161.0604&mass_max=161.0704		43338.7	115396	145256	347792	111491	337431	153506	83707.5	302463	40094.8	123621	38987.6	2.69822e+06	3.20827e+06	4.77297e+06	3.77254e+06	1.52794e+06	4.57831e+06	3.79276e+06	2.69094e+06	1.41395e+06
1100	M309T78	17.3077	-6.17805	6.90813e-05	308.988	308.987	308.991	77.591	77.416	81.867	13	11	0	http://metlin.scripps.edu/metabo_list.php?mass_min=307.9826&mass_max=307.9926		93718.1	76671.4	117046	18377.5	80037.2	5441.48	97020.7	81254	31834.9	58566	98202.5	41975	4528.86	4369.54	4546.37	3378.46	3696.13	4131.29	3349.14	3498.13	3175.09
1116	M640T318	24.9455	7.41218	7.48278e-05	639.826	639.824	639.828	318.448	315.9	318.575	9	0	9	http://metlin.scripps.edu/metabo_list.php?mass_min=638.8208&mass_max=638.8308		3259.16	2714.91	2688.36	4704.51	2033.32	3013.44	3431.42	2046.28	2341.19	2570.79	2293.55	2023.04	111803	99492.8	82334.7	51776.9	26770	67011.6	66572.2	42793.8	71089.7
1123	M992T592	29.2454	-6.10861	7.62627e-05	992.046	992.042	992.05	592.452	588.897	601.28	11	9	0	http://metlin.scripps.edu/metabo_list.php?mass_min=991.0409&mass_max=991.0509		705106	934054	80598.4	870286	898344	1.00722e+06	166438	873232	973183	524756	168815	420613	17993.7	19032.7	20054	29333.7	30029.2	19636.5	16333.8	23149.8	19920.2
1125	M604T313	10.5626	7.36718	7.69309e-05	603.804	603.802	603.805	313.488	312.738	313.507	5	0	5	http://metlin.scripps.edu/metabo_list.php?mass_min=602.7985&mass_max=602.8085		6356.07	5133.53	6341.93	5675.08	4372.52	5305.93	5185.26	3869.81	3500.34	3838.94	4134.54	3940.75	82511.1	76658.1	52188	38067.1	24244	47629.9	47418.5	35731.5	52290.1
1135	M272T508	40.7231	7.32567	8.1796e-05	272.022	272.02	272.023	508.053	507.428	508.063	7	0	7	http://metlin.scripps.edu/metabo_list.php?mass_min=271.0167&mass_max=271.0267		3553.21	3142.48	2604.53	3581.1	2657.49	2695.25	2826.69	2815.93	2475.14	3099.82	2654.19	2657.22	189143	154835	91153.1	103516	52085.5	91518.9	78971.7	120544	179978
1142	M75T235	18.3566	7.23283	8.26024e-05	75.0298	75.0292	75.03	235.261	228.506	236.535	9	0	8	http://metlin.scripps.edu/metabo_list.php?mass_min=74.0248&mass_max=74.0348		4681.93	7730.92	5893.77	18453.2	5604.19	19125.8	5497.3	4693.03	14931	2685.33	4105.93	2738.52	142350	166316	161071	196756	79701.6	235242	160967	137830	43380.5
1160	M279T77	11.4319	-5.9972	8.75694e-05	278.999	278.997	279	77.1695	76.928	78.014	8	8	0	http://metlin.scripps.edu/metabo_list.php?mass_min=277.9936&mass_max=278.0036		12879.5	10616.6	17536.2	3084.41	9449.66	2743.05	11674.5	10261.4	2523.7	9451.13	11504	4748.5	984.657	514.505	856.129	659.195	1043.9	1042.71	522.418	752.736	608.99
1166	M410T637	13.7446	7.21956	8.90725e-05	409.994	409.988	409.996	636.545	635.696	637.091	6	0	6	http://metlin.scripps.edu/metabo_list.php?mass_min=408.989&mass_max=408.999		728.756	1298.06	788.769	985.923	669.476	619.128	638.923	876.675	706.835	628.114	582.613	785.832	15403.6	16282.7	13224.2	8428.43	8117.48	11340.2	12446	6546.16	4173.85
1171	M291T259	17.38	7.21584	9.04825e-05	290.992	290.991	290.993	258.927	255.831	260.228	8	0	8	http://metlin.scripps.edu/metabo_list.php?mass_min=289.9869&mass_max=289.9969		1094.32	1274.47	1119.03	1089.68	973.321	1027.38	1007.84	1085.81	640.774	999.59	611.745	1147.51	17982.4	29214.2	17875.5	24823.4	22360.4	10661.2	12308.3	9687.65	12439.1
1172	M379T86	10.9499	7.1752	9.05069e-05	378.743	378.742	378.744	86.3555	85.76	87.632	8	0	8	http://metlin.scripps.edu/metabo_list.php?mass_min=377.7376&mass_max=377.7476		910.907	1022.15	1378.55	1057.64	602.297	578.551	1064.27	785.94	556.558	572.954	1012.09	547.698	12869.5	8526.97	12540.2	4718.95	6936.75	8388.6	13729	4357.65	10792.5
1174	M992T622	30.2682	-5.9826	9.13677e-05	992.047	992.044	992.051	621.87	621.154	622.508	8	8	0	http://metlin.scripps.edu/metabo_list.php?mass_min=991.0423&mass_max=991.0523		922562	1.21501e+06	125369	715110	1.52442e+06	1.10687e+06	143846	1.08053e+06	871496	989182	148541	838286	21284.9	18667.6	22079.9	33248.7	34374	29548.3	24837.5	31075.4	24769.5
1182	M90T235	28.3993	7.1429	9.36681e-05	90.0408	90.0406	90.0412	235.27	233.871	236.585	8	0	8	http://metlin.scripps.edu/metabo_list.php?mass_min=89.0358&mass_max=89.0458		1158.33	5414.84	2670.42	11472.4	6358.68	13794.2	3443	3417.47	13002.6	819.91	2384.15	1145.32	161157	107265	161779	217888	89464.2	277269	129894	156058	85421.9

## Sheet: Negative mode analysis
	Table S3. Metabolomics data in negative and positive mode UPLC-MS analysis for the top features from the comparative analysis of different co-cultures.
																	L_reuteri	47-3_Clostridium_P perfringens	37_Clostridium butyricum	2_Eubacterium maltosivorans	L_reuteri	47-3_Clostridium_P perfringens	37_Clostridium butyricum	L_reuteri	3_Clostridium_P perfringens	2_Eubacterium maltosivorans	3_Clostridium_P perfringens	47-3_Clostridium_P perfringens	37_Clostridium butyricum	3_Clostridium_P perfringens	2_Eubacterium maltosivorans	26-3_Prevotella oralis	20_Romboutsia lituseburensis	20_Romboutsia lituseburensis	38-5_Prevotella oralis	38-5_Prevotella oralis	20_Romboutsia lituseburensis	26-3_Prevotella oralis	26-3_Prevotella oralis	38-5_Prevotella oralis
																	Kill	Kill	Kill	Kill	Kill	Kill	Kill	Kill	Kill	Kill	Kill	Kill	Kill	Kill	Kill	No_kill	No_kill	No_kill	No_kill	No_kill	No_kill	No_kill	No_kill	No_kill
		Name	Fold	Tstat	Pvalue	mzmed	mzmin	mzmax	rtmed	rtmin	rtmax	Npeaks	Kill	No Kill	metlin		20191101_1501	20191101_1701	20191101_2201	20191101_2501	20191101_3001	20191101_3201	20191101_3301	20191101_4201	20191101_4501	20191101_4701	20191101_4901	20191101_5101	20191101_5501	20191101_6501	20191101_6601	20191101_1401	20191101_1801	20191101_2801	20191101_3401	20191101_4101	20191101_4301	20191101_5301	20191101_5901	20191101_6201
	493	M495T338	133.465	17.8902	9.75146e-08	495.183	495.182	495.183	337.579	336.954	338.132	9	0	9	http://metlin.scripps.edu/metabo_list.php?mass_min=496.1775&mass_max=496.1875		24529.3	25701.8	20345.2	36970.8	26017.7	24936.5	17459.6	25122.4	21822.2	29533	31491.8	27558	18652.9	36875.3	33354.6	4.2747e+06	2.23756e+06	3.43337e+06	3.54795e+06	3.34162e+06	3.537e+06	4.14466e+06	3.6047e+06	3.93975e+06
	911	M139T201	62.6178	11.7009	2.59537e-06	139.049	139.049	139.05	200.908	196.324	203.986	10	0	9	http://metlin.scripps.edu/metabo_list.php?mass_min=140.0445&mass_max=140.0545		10540.2	8871.47	11745.5	14968.2	11976	13387.5	11662.6	11089.7	9287.8	14783.6	12118.3	13035.3	12264.7	13529.6	15752.7	817640	766495	562627	964568	1.04707e+06	842517	836566	409700	703873
	1461	M93T201	60.8891	8.32384	3.27542e-05	93.0444	93.0441	93.0449	201.035	195.345	203.358	13	0	9	http://metlin.scripps.edu/metabo_list.php?mass_min=94.0394&mass_max=94.0494		573.294	652.543	654.703	892.023	624.001	634.011	804.236	856.475	660.683	1090.76	1200.39	940.769	876.634	1062.95	974.694	48955.6	37989.2	34625.6	74325.3	70005	71322.3	32600.8	29717.9	57059.6
	715	M121T442	59.1603	13.8191	7.25269e-07	121.039	121.039	121.039	442.431	442.352	443.064	9	0	9	http://metlin.scripps.edu/metabo_list.php?mass_min=122.0341&mass_max=122.0441		5725.48	4686.32	4711.48	5358.15	6567.69	6522.91	4995.59	6091.84	5850.53	6838.02	6319.14	6606.79	6417.17	7900.25	7208.32	400753	264286	331603	467304	494283	310022	299357	341676	349256
	412	M341T170	55.0976	-10.6241	4.34326e-08	341.048	341.046	341.049	170.368	169.86	171.963	9	9	0	http://metlin.scripps.edu/metabo_list.php?mass_min=342.0426&mass_max=342.0526		162025	68670.3	160940	193990	84953.7	82435.2	173643	59985.5	133676	100600	96069.4	101935	109817	90601.6	168822	1352.25	3484.42	2907	1591.01	1695.42	1630.87	1902.67	3135.82	1773.22
	1750	M327T413	54.1323	7.27477	8.58855e-05	327.013	327.013	327.014	412.659	412.57	413.323	9	0	9	http://metlin.scripps.edu/metabo_list.php?mass_min=328.0084&mass_max=328.0184		3125.32	5666.58	4128.12	3996.05	3291.19	6285.81	3550.98	3413.27	5540.05	4170.49	6815.17	6246.73	3894.7	5471.42	4010.4	426335	62097.4	245892	172328	220578	262599	292780	242447	335713
	1467	M673T325	48.8659	8.31232	3.30691e-05	672.798	672.797	672.799	324.537	323.928	325.439	9	0	9	http://metlin.scripps.edu/metabo_list.php?mass_min=673.793&mass_max=673.803		724.07	859.554	902.005	943.59	839.71	1007.51	776.174	1202.96	1188.59	619.252	1110.4	837.801	1058.06	1542.6	957.271	55467.5	18852.9	65751.6	25576.6	36226.5	55859.2	62829.5	48063	58545.7
	813	M165T442	48.7187	12.6314	1.44581e-06	165.029	165.029	165.029	442.431	442.352	443.064	9	0	9	http://metlin.scripps.edu/metabo_list.php?mass_min=166.0239&mass_max=166.0339		10236.3	15453.5	10338.2	11353	11057.9	13343.8	9607.95	9183.9	10816.9	9325.37	10631	11943.3	8495.41	10327.1	9382.37	602425	378772	467821	691061	729079	440606	425568	484634	500763
	952	M356T335	47.8306	11.3259	3.24498e-06	356.047	356.046	356.047	334.922	334.288	335.425	9	0	9	http://metlin.scripps.edu/metabo_list.php?mass_min=357.0416&mass_max=357.0516		5164.49	13370.5	4463.88	3864.26	5275.42	18440.4	3928.51	10750.5	14475.2	3523.86	16809.6	14396.5	4420.66	16491.6	3086.09	626797	308887	384956	338797	446092	403408	525759	349205	589719
	1547	M95T199	46.5866	8.00119	4.35975e-05	95.06	95.0597	95.0604	199.309	194.25	203.358	13	0	9	http://metlin.scripps.edu/metabo_list.php?mass_min=96.055&mass_max=96.065		889.841	839.549	1099.72	1162.9	1032.79	1115.35	900.993	714.787	824.765	1158.4	1099.88	1107.35	1116.35	1297.47	1056.69	61662.7	44679.6	65166.4	23248.5	70901.1	59707.1	24644.6	35811.4	45109.8
	511	M356T323	44.6513	16.5915	1.25819e-07	356.047	356.046	356.052	322.714	321.836	324.894	11	2	9	http://metlin.scripps.edu/metabo_list.php?mass_min=357.0419&mass_max=357.0519		1835.57	2544.94	1614.1	1685.01	2440.23	6123.72	1755.35	10004.5	1910.13	1850.78	24190.5	3448.73	2181.08	5898.89	2614.12	252192	174616	200641	162496	228990	210015	249821	159635	239566
	1026	M593T338	39.8939	10.8968	4.41316e-06	593.158	593.157	593.159	337.667	337.383	338.395	9	0	9	http://metlin.scripps.edu/metabo_list.php?mass_min=594.1531&mass_max=594.1631		19988.4	15564.5	14050.6	17157.6	23059.8	34439.8	13950.1	26233.2	23156.5	16847.5	30497.2	36458.3	15115.9	31255.7	19297.4	1.16634e+06	451624	915484	694641	684105	926938	1.11371e+06	1.00353e+06	1.11191e+06
	1609	M311T161	39.8866	-5.68723	5.59103e-05	311.036	311.035	311.037	161.152	157.756	165.917	21	15	6	http://metlin.scripps.edu/metabo_list.php?mass_min=312.0312&mass_max=312.0412		1.34892e+06	4.60639e+06	1.49657e+06	2.27697e+06	1.34054e+06	4.38857e+06	1.39192e+06	1.01268e+06	6.54148e+06	1.75915e+06	3.83661e+06	6.58308e+06	1.20427e+06	3.42517e+06	1.98264e+06	72870.8	120755	99661.2	36852.1	87573.8	66397.3	39548.2	95549.5	30558.7
	76	M354T421	39.2135	49.5848	9.70868e-12	354.129	354.128	354.13	421.346	420.745	422.11	18	9	9	http://metlin.scripps.edu/metabo_list.php?mass_min=355.1243&mass_max=355.1343		177170	43042.2	182540	92399.1	169384	122815	171297	162749	35949.3	84186.6	84764.5	46864.4	172915	44657.3	85044.1	4.59175e+06	4.69218e+06	4.588e+06	4.50286e+06	4.43132e+06	4.42214e+06	4.15166e+06	3.9615e+06	4.08645e+06
	1646	M311T204	38.3416	-5.62441	6.25545e-05	311.037	311.035	311.037	203.559	195.102	209.892	24	15	8	http://metlin.scripps.edu/metabo_list.php?mass_min=312.0315&mass_max=312.0415		1.68887e+06	1.88549e+06	4.24345e+06	2.71367e+06	1.68564e+06	1.01141e+07	3.95538e+06	1.20522e+06	7.5465e+06	2.11121e+06	8.41582e+06	7.7735e+06	3.63261e+06	7.91875e+06	2.37371e+06	83975.5	86144.5	187445	134258	128406	166940	78107.6	102113	85207.2
	1518	M638T318	38.1761	8.09128	4.00661e-05	637.781	637.78	637.782	317.915	317.217	318.526	8	0	8	http://metlin.scripps.edu/metabo_list.php?mass_min=638.7762&mass_max=638.7862		187.268	462.706	307.264	165.299	383.025	609.625	434.548	418.161	453.007	674.222	698.811	524.099	369.703	453.603	459.21	15050.6	6513.86	23257.5	10508.1	15664	19241	25791.5	20295.2	14868.1
	634	M453T259	35.4801	14.6118	4.17198e-07	453.171	453.17	453.172	258.505	255.963	259.428	12	3	9	http://metlin.scripps.edu/metabo_list.php?mass_min=454.1662&mass_max=454.1762		16152.7	7627.75	53496.8	22918	20505	13218.5	58431.4	17657.8	9800.27	17948.2	13936.6	12799.5	52942	14071.8	18937.1	990692	468448	871678	735229	751415	961993	990062	829062	861683
	483	M496T337	34.2556	18.0217	9.14146e-08	496.185	496.185	496.186	337.406	336.954	338.132	9	0	9	http://metlin.scripps.edu/metabo_list.php?mass_min=497.1802&mass_max=497.1902		20917.6	21231.9	18011	22380.6	19491.3	15660.1	14337.9	18987.5	13556.3	19556.3	16892.8	17878.7	17297.4	17864.5	20977.6	752723	403776	614496	622789	590159	605419	727949	642887	692838
	979	M551T259	33.3148	11.0896	3.64526e-06	551.147	551.147	551.149	258.857	254.726	260.027	11	2	9	http://metlin.scripps.edu/metabo_list.php?mass_min=552.1425&mass_max=552.1525		12432.9	4843.64	27745.7	6063.45	14396.9	4627.07	24673.1	13040.7	4251.49	5093.49	4673.44	6923.92	19227.3	4696.42	5696.41	433512	173380	387495	259308	277697	391504	432863	394870	415333
	46	M355T421	30.8538	55.4808	7.66498e-13	355.133	355.131	355.133	421.316	421.227	421.978	11	2	9	http://metlin.scripps.edu/metabo_list.php?mass_min=356.1275&mass_max=356.1375		33003.4	9691.91	35186	20810.6	32314.2	9977.14	36066.6	30699.4	8009.72	17039.9	10157.7	9639.63	33690.9	11374.8	18443.6	680683	680215	683267	671228	664302	638993	625925	598959	608268
	554	M183T200	30.5204	16.5321	1.78572e-07	183.039	183.038	183.039	200.28	196.324	203.986	10	0	9	http://metlin.scripps.edu/metabo_list.php?mass_min=184.0338&mass_max=184.0438		7997.69	9259.52	13058.5	11658.4	8950.73	10316.5	11892.7	8860.06	8323.84	9553.05	9314.77	10842.3	13740	12455.9	10737.8	330921	303610	358111	375497	387831	318202	327714	208799	263639
	417	M259T83	30.102	-10.5455	4.80266e-08	259.09	259.089	259.09	83.1495	82.012	83.532	10	10	0	http://metlin.scripps.edu/metabo_list.php?mass_min=260.0846&mass_max=260.0946		148313	230596	92748.6	322180	162092	280389	121804	133431	219299	289872	256898	256378	117988	246867	292585	7327.17	6457.17	6946.23	8448.93	6735.4	7514.97	7436.25	5674.93	6672.79
	724	M261T82	29.7996	-8.41107	7.56332e-07	260.997	260.995	260.997	81.679	79.852	81.84	18	15	3	http://metlin.scripps.edu/metabo_list.php?mass_min=261.9919&mass_max=262.0019		766735	269528	686284	613751	657905	244550	621387	515129	233387	628852	212137	227691	651737	212313	586547	15454.9	8401.38	14489.1	19391.1	15547.9	18391.3	18314.8	17141.3	16385.7
	1550	M312T161	29.7893	-5.81865	4.43893e-05	312.038	312.038	312.039	161.214	158.968	164.255	12	11	0	http://metlin.scripps.edu/metabo_list.php?mass_min=313.0333&mass_max=313.0433		87361.3	302255	177020	258209	152814	423703	152093	65138.9	679413	113778	438923	463501	136917	365383	235030	7589.52	11499.7	15308.9	9342.61	6922.41	10362.3	6467.8	7548.24	6562.44
	1022	M295T321	28.4742	10.8271	4.25426e-06	295.041	295.041	295.042	320.878	320.187	321.494	9	0	9	http://metlin.scripps.edu/metabo_list.php?mass_min=296.0364&mass_max=296.0464		17904.7	90258.2	12932.5	13765.9	20482	31561.2	10263.5	22404.1	27812.9	12009.7	33033	34066.1	10897	37580.6	16013.2	1.08399e+06	651521	595241	597664	688804	636018	881911	537722	1.00692e+06
	1248	M311T180	28.3221	-6.52745	1.33339e-05	311.036	311.035	311.037	180.213	174.792	182.029	16	15	1	http://metlin.scripps.edu/metabo_list.php?mass_min=312.0311&mass_max=312.0411		369859	1.2103e+06	693572	475663	403520	1.79494e+06	644363	310223	1.25671e+06	402064	1.34325e+06	1.24429e+06	565797	1.17339e+06	409540	22322.2	29699.8	37807	28764.4	34020	43305.6	22234.8	21612.4	20754.8
	1429	M312T203	27.8316	-6.06464	2.89898e-05	312.039	312.038	312.039	202.588	195.102	206.52	16	15	0	http://metlin.scripps.edu/metabo_list.php?mass_min=313.0335&mass_max=313.0435		194601	217196	452555	310063	198225	997903	433662	149106	767571	249146	875648	824354	407772	825964	278566	12543.3	23127.2	24281.9	17343.3	13977.6	24725.4	12247.8	15466.2	11125.7
	591	M454T258	27.6535	15.6592	2.56697e-07	454.174	454.171	454.176	258.437	254.726	260.027	13	3	9	http://metlin.scripps.edu/metabo_list.php?mass_min=455.1691&mass_max=455.1791		4054.64	4304.84	6819.67	6083.72	4667.13	4534.23	12233.4	5284.65	3768.81	5164.25	5081.92	5030.05	3387.74	5371.24	4770.67	172847	86428.4	154128	134034	138808	162308	179393	153392	155273
	1680	M602T313	27.4808	7.48073	7.03432e-05	601.761	601.76	601.763	313.492	311.64	313.72	5	0	5	http://metlin.scripps.edu/metabo_list.php?mass_min=602.7563&mass_max=602.7663		280.196	371.04	252.961	176.825	283.124	248.742	230.624	182.784	209.932	326.424	255.236	326.218	280.623	323.334	167.631	12113.1	2818.77	8289.13	4581.28	5170.96	6900.31	9541.25	7326.09	7823.05
	1782	M194T599	26.8803	7.17811	9.41656e-05	193.993	193.993	193.994	599.37	599.141	599.812	9	0	9	http://metlin.scripps.edu/metabo_list.php?mass_min=194.9883&mass_max=194.9983		5045.35	5598.74	5724.56	4718.14	5809.05	7434.94	5570.94	6342.98	7847.27	5743.16	9231.43	8709.71	6673.78	10287.7	6048.83	285822	85693.3	142669	122850	196513	192383	222059	101736	275775
	1432	M388T410	26.4916	8.4455	2.9406e-05	388.019	388.018	388.019	409.529	408.836	410.116	8	0	8	http://metlin.scripps.edu/metabo_list.php?mass_min=389.0136&mass_max=389.0236		2027.1	2270.38	1971.75	1989.33	2351.18	2367.44	1903.96	2657.31	2176.16	2492.98	2666.77	3201.17	2542.05	3595.77	2178.64	98663.1	21299.3	62547.9	45136.7	58715.5	69035.2	72208.4	68482.9	82360
	356	M174T634	26.4611	21.3778	2.35895e-08	174.054	174.054	174.054	633.953	633.329	634.182	9	0	9	http://metlin.scripps.edu/metabo_list.php?mass_min=175.0491&mass_max=175.0591		4771.47	4445.35	5239.89	5975.22	5891.48	5432.57	4992.16	6428.39	5499.93	6800.81	6638.13	5942.1	5914.37	6390.57	7305.54	153085	130745	126493	185003	181605	135138	159857	161776	158174
	415	M768T727	25.814	18.6572	4.61746e-08	768.464	768.463	768.466	726.815	725.403	726.835	13	4	9	http://metlin.scripps.edu/metabo_list.php?mass_min=769.4592&mass_max=769.4692		1773.79	4404.03	19390	13163.6	2729.23	11023.5	20920.1	2217.1	4692.97	13536.9	7892.71	5760.27	21996.4	8034.42	10983.6	254816	175063	231363	254983	261800	247330	314100	295070	265791
	841	M871T361	25.1342	-7.83514	1.73333e-06	871.466	871.46	871.468	360.72	359.311	362.607	10	10	0	http://metlin.scripps.edu/metabo_list.php?mass_min=872.4607&mass_max=872.4707		40450.7	16661.9	63676.2	37267.9	64620.4	34639.2	62081.6	18531.6	34888.4	57307.4	23335.7	26045.6	74481.4	15292.7	52161.5	1211.59	1402.37	1748.92	1768.55	2151	2027.31	1783.97	1327.9	1413.36
	659	M359T84_1	24.8845	14.2671	5.02776e-07	358.973	358.972	358.974	84.344	82.885	89.888	14	13	0	http://metlin.scripps.edu/metabo_list.php?mass_min=359.968&mass_max=359.978		66255.7	12560.5	36422.2	39769.1	28985.8	19143	34773.7	27417	17491	36537.2	15631.4	13597.4	33066.3	11798.2	26018.4	969599	544102	652084	548977	578023	793171	744418	782654	649895
	1530	M632T257	24.7932	8.01393	4.13513e-05	632.361	632.359	632.362	256.656	254.843	258.214	10	1	9	http://metlin.scripps.edu/metabo_list.php?mass_min=633.3564&mass_max=633.3664		1254.44	470.326	5127.17	4153.22	1378.97	1321.49	4977.17	1647.99	1313.96	4707.77	1473.22	973.284	2972.31	1003.83	5096.94	44198	29806.6	87870.5	37760.8	47524.1	79370.3	84426.1	74531.9	77894
	487	M606T120	24.1881	16.7029	9.49924e-08	606.073	606.071	606.074	120.162	118.669	122.989	20	11	9	http://metlin.scripps.edu/metabo_list.php?mass_min=607.0679&mass_max=607.0779		7686.3	40349.1	137826	67538.3	6875.76	43805.9	159405	14888.9	34494.6	54041.6	51365	30455.3	171310	35758.1	67019.2	1.1938e+06	1.07968e+06	1.4891e+06	1.4501e+06	1.5983e+06	1.6063e+06	1.96755e+06	1.48766e+06	1.52027e+06
	1663	M308T715	23.8757	7.54598	6.62359e-05	308.061	308.061	308.062	714.588	713.921	715.657	9	0	9	http://metlin.scripps.edu/metabo_list.php?mass_min=309.0564&mass_max=309.0664		3562.97	3381.97	3163.22	4069.61	3096.59	3770.11	2657.18	3815.77	3272.05	3193.9	4178.11	4089.35	3978.83	4294.13	3071.14	73633	167423	63026.6	92664.7	71590.4	65224.5	89915.1	66798.6	77495.1
	1297	M832T297	23.8502	9.12419	1.66823e-05	832.364	832.361	832.366	296.552	295.998	298.155	9	0	9	http://metlin.scripps.edu/metabo_list.php?mass_min=833.3594&mass_max=833.3694		5798.77	3902.46	6918.94	7134.98	7693.95	5756.06	7482.12	7182.91	5772.72	8053.54	6308.47	5675.1	7840.89	5361.27	7072.17	185157	51794	154282	122685	133419	160862	212054	203776	177710
	822	M381T77	23.7196	-7.92675	1.51619e-06	380.955	380.953	380.955	76.81	76.664	76.955	15	15	0	http://metlin.scripps.edu/metabo_list.php?mass_min=381.9497&mass_max=381.9597		67508.1	21423.7	54313.3	58916.7	69017	16680.7	44873.7	58770.1	17908.8	47211	22845.2	18530.3	49676.3	21958.2	45634.2	1419.93	1552.49	2240.24	1665.37	1578.7	2181.88	1812.27	1586.73	1525.9
	1351	M239T84	23.5196	-6.25402	2.10529e-05	239.014	239.008	239.016	83.706	82.74	92.679	27	15	3	http://metlin.scripps.edu/metabo_list.php?mass_min=240.0092&mass_max=240.0192		291453	79534.2	354730	354212	336422	113784	254262	224303	68386.5	310187	54256.7	62261.2	226320	38586.6	292956	10062.1	4719.48	9548.45	8702.29	8689.05	9489.29	10941.5	8796.94	7155.64
	1172	M181T200	23.3869	9.8358	9.17448e-06	181.023	181.023	181.024	199.988	196.324	203.358	11	0	9	http://metlin.scripps.edu/metabo_list.php?mass_min=182.0182&mass_max=182.0282		3553.13	2682.33	3954.97	10285.4	3197.03	3247.02	3465.94	3608.48	3394.96	8326.15	2979.91	3436.98	3520.49	3697.21	6606.81	106807	105466	129076	129898	140156	114165	79544.6	64960.4	55439.1
	859	M401T465	22.7302	12.1684	1.91167e-06	401.014	401.013	401.014	464.784	464.144	465.415	9	0	9	http://metlin.scripps.edu/metabo_list.php?mass_min=402.0088&mass_max=402.0188		2902.72	4490.88	4011.78	3900.25	3445.89	4636.72	4311.52	3524.73	3870.1	3648.98	4924.27	4902.86	4600.13	5095.13	3817.09	87659.7	72895.9	121729	81266.9	80455.6	140374	83374.5	85803.4	93138.4
	1096	M137T200	22.4141	10.3598	6.43855e-06	137.034	137.033	137.034	200.417	195.607	203.358	11	0	9	http://metlin.scripps.edu/metabo_list.php?mass_min=138.0288&mass_max=138.0388		11716.2	7977.89	10062.7	7610.78	13222	10203.7	8985.03	13161.5	8729.86	6902.9	8399.62	8806.01	8070.95	7664.33	6571.54	242646	105315	184782	250539	259028	255915	234247	129029	195529
	619	M186T634	22.0844	14.9793	3.44268e-07	186.112	186.111	186.113	634.472	632.985	634.975	19	10	9	http://metlin.scripps.edu/metabo_list.php?mass_min=187.1068&mass_max=187.1168		35627	102383	44082.6	68783.3	36096.7	109945	44884.4	37140.1	101929	57992.7	94972.7	109508	47839.6	105321	58917.9	1.7645e+06	1.17914e+06	1.22307e+06	1.9462e+06	1.95169e+06	1.26578e+06	1.54226e+06	1.63484e+06	1.47754e+06
	1009	M131T584	22.0536	-6.92874	4.09528e-06	131.09	131.089	131.093	583.742	583.054	587.171	10	2	8	http://metlin.scripps.edu/metabo_list.php?mass_min=132.0846&mass_max=132.0946		322528	800986	563657	2333.11	358435	498242	559647	288815	504490	321470	3304.55	578444	487903	535037	327935	7090.74	3669.44	6996.02	6935.1	4063.85	120331	8858.25	4794.3	4668.8
	1465	M227T200	21.9101	8.29121	3.28627e-05	227.029	227.028	227.03	200.356	193.427	204.681	15	0	9	http://metlin.scripps.edu/metabo_list.php?mass_min=228.0238&mass_max=228.0338		2163.71	7022.03	2410.19	2341.4	2299.24	2534.97	2155.83	2178.5	1763.99	2407.33	2285.02	2449.14	2839.78	2447.47	3013.27	34834.3	52631.9	30628.6	49421.6	87724.8	74977.8	83103	50670.3	65949.6
	402	M769T727	21.3525	19.0328	3.90823e-08	769.467	769.467	769.47	726.82	726.181	726.834	10	1	9	http://metlin.scripps.edu/metabo_list.php?mass_min=770.4625&mass_max=770.4725		1515	4063.32	8651.03	7080.07	1646.65	5629	10732.5	1654.07	4652.03	6713.3	5410.18	5018.94	9901.09	1769.27	5915.69	115695	78261	104192	112419	115660	111720	136662	132960	121860
	1239	M190T133	21.2857	-6.54917	1.28867e-05	190.034	190.033	190.035	133.346	130.833	137.445	11	2	9	http://metlin.scripps.edu/metabo_list.php?mass_min=191.0291&mass_max=191.0391		31532.8	286026	366851	447088	41191.1	721560	423005	27992.1	669263	372656	542201	666954	416941	453930	462067	21286.7	23533.1	15708.8	20091.9	21104	14579.9	16729.2	18558.8	15541.1
	281	M176T83	21.0201	-12.1831	6.07606e-09	176.008	176.003	176.009	82.59	81.801	86.796	23	15	7	http://metlin.scripps.edu/metabo_list.php?mass_min=177.0027&mass_max=177.0127		120213	239820	134834	179251	124056	253471	121642	96317.9	208841	149705	213251	227255	113329	189552	162097	5875.64	6138.72	7183.47	4181.78	13179.3	6164.55	6562.98	6397.02	16636.8
	886	M239T77	20.72	-7.6455	2.30257e-06	239.014	239.014	239.015	76.81	76.664	76.955	15	15	0	http://metlin.scripps.edu/metabo_list.php?mass_min=240.0093&mass_max=240.0193		163146	37767.6	131638	111434	169823	48969.3	110575	123193	44634.4	114095	53393.2	43193.2	119190	41430.7	113438	5507.25	3936.33	4056.73	4555.59	4153.83	3927.78	5515.31	4693.04	4945.33
	1366	M984T338	20.2771	8.74701	2.27137e-05	984.388	984.387	984.389	338.017	337.579	338.395	9	0	9	http://metlin.scripps.edu/metabo_list.php?mass_min=985.3826&mass_max=985.3926		5611.46	8894.85	6419.63	5933.09	6357.75	7158.04	5996.78	9941.74	7051.23	7870.44	8293.32	7698.72	8158.85	9825.61	7127.54	144428	51316.9	157655	112588	128327	192818	203480	174882	201252
	171	M678T304	20.1869	27.2051	3.98534e-10	678.093	678.091	678.094	304.413	303.778	306.162	18	9	9	http://metlin.scripps.edu/metabo_list.php?mass_min=679.0877&mass_max=679.0977		4070.36	3407.7	32514.7	11740.1	4522.48	23632.9	39132.8	5427.05	14906.3	10863.4	18238.1	27245.6	43474	17370.2	10413.9	293098	323516	360991	366468	354390	360402	425043	373775	375774
	950	M1135T603	20.1685	-7.41371	3.22706e-06	1134.65	1134.65	1134.65	602.661	600.499	604.26	25	15	9	http://metlin.scripps.edu/metabo_list.php?mass_min=1135.6469&mass_max=1135.6569		173464	1.43075e+06	1.6282e+06	2.08029e+06	200879	1.81286e+06	1.81022e+06	150315	1.81302e+06	2.4429e+06	1.79239e+06	1.89288e+06	2.09237e+06	1.4332e+06	2.42562e+06	52066.5	40652.7	79674	65120.2	63367.2	87030	98070.7	97838.1	105753
	1543	M682T393	19.9595	7.99437	4.31646e-05	682.375	682.374	682.376	392.84	392.191	393.464	9	0	9	http://metlin.scripps.edu/metabo_list.php?mass_min=683.3699&mass_max=683.3799		5907.54	2912.59	8229.71	7126.24	6411.86	3233.82	7246.47	6079.73	2491.02	5419.37	4020.61	3316.14	7472.51	3772.88	5429.43	96918.2	40242.4	135268	61481.2	77743.1	141499	134398	127489	131880
	946	M1136T603	19.7263	-7.42966	3.15312e-06	1135.66	1135.65	1135.66	602.959	601.985	604.26	19	15	4	http://metlin.scripps.edu/metabo_list.php?mass_min=1136.65&mass_max=1136.66		119185	822997	973115	1.23091e+06	127574	1.11079e+06	1.10205e+06	98222.2	1.03656e+06	1.47592e+06	1.05759e+06	1.16945e+06	1.28513e+06	875877	1.47091e+06	41869.7	20482.7	47972.9	45903.9	36808.9	53545.3	54648	61636.9	61629.1
	446	M607T121	19.6374	17.0588	6.67188e-08	607.076	607.075	607.077	120.781	118.08	122.989	15	6	9	http://metlin.scripps.edu/metabo_list.php?mass_min=608.0705&mass_max=608.0805		3674.09	8122.21	26948.8	9090.87	3666.56	8616.46	31698.4	3934.12	8103.72	12446	12222.6	7196.58	33132.2	7450.58	15520.8	204821	184745	256718	243229	263103	264981	332223	255224	255113
	45	M649T674	19.0435	-23.3862	7.64055e-13	649.354	649.352	649.355	674.262	673.109	676.002	15	15	0	http://metlin.scripps.edu/metabo_list.php?mass_min=650.3485&mass_max=650.3585		76806.8	75691.6	92263.6	87628.7	80633.2	101768	78510.5	90708.1	93921.8	83026.9	109814	100170	57007.6	104444	99955	3205.76	4333.49	3656.04	4386.89	7610.3	4572.46	4456.26	4631.73	5125.08
	1438	M674T325	19.0126	8.42086	2.98324e-05	673.801	673.8	673.802	324.679	322.683	325.796	10	0	9	http://metlin.scripps.edu/metabo_list.php?mass_min=674.7959&mass_max=674.8059		456.525	776.11	696.66	498.778	583.907	565.738	716.589	715.586	705.764	892.702	603.805	520.229	438.305	934.015	479.992	14878.7	3927.68	16024.5	9583.31	10885.4	13699.9	15722	9073.27	15543.4
	988	M903T308	18.3108	11.1275	3.74194e-06	903.404	903.402	903.405	307.715	306.84	308.516	9	0	9	http://metlin.scripps.edu/metabo_list.php?mass_min=904.399&mass_max=904.409		7361.65	9598.54	8548.72	8923.8	6960.01	8081.08	8484.77	8947.46	9514.81	10179.7	11441	13479	11159.8	12745.7	10403.1	202370	89068.4	169014	148561	145867	180355	227752	215629	223531
	576	M278T789	18.1496	14.6041	2.12699e-07	278.138	278.137	278.138	788.821	788.195	788.827	10	1	9	http://metlin.scripps.edu/metabo_list.php?mass_min=279.1333&mass_max=279.1433		2977.91	1596.68	10582.6	1832.38	3308.37	1890.18	9243.2	3285.86	1758.04	1621	1642.43	2079.43	10494.7	2274.22	1385.69	72909.2	57990.3	47659.5	83311.5	82280.5	53861.8	79765.8	64289.5	67462.1
	1482	M345T445	18.1059	8.24254	3.49353e-05	344.97	344.969	344.97	444.928	444.316	445.598	10	1	9	http://metlin.scripps.edu/metabo_list.php?mass_min=345.9646&mass_max=345.9746		4033.98	4346.16	5365.09	6364.97	3758.12	4593.74	5235.53	4135.63	3765.28	3956.99	4893.11	5221.95	5148.51	3889.8	7046.16	113392	24015.5	101990	57525.3	87452.7	116370	103446	77616.4	97704.8
	114	M130T346	18.0237	39.2681	5.55211e-11	130.049	130.049	130.05	346.26	345.84	349.392	11	2	9	http://metlin.scripps.edu/metabo_list.php?mass_min=131.0441&mass_max=131.0541		9380.04	4847.19	3470.26	5228.36	8852.64	6342.84	4461.4	6487.95	4944.8	6837.96	2643.33	5887.78	4857.72	7441.08	6459.16	102363	88988.9	103590	107941	106579	114638	111791	105784	111520
	1343	M312T180	17.9228	-6.26706	2.04701e-05	312.038	312.038	312.039	180.444	174.792	181.011	11	11	0	http://metlin.scripps.edu/metabo_list.php?mass_min=313.0333&mass_max=313.0433		42135.3	157706	77396.1	58839.4	56590.1	219288	78555.9	26828.7	147774	47536.7	156966	145376	67621.4	141014	52402.5	4410.74	6168.5	6724.12	5310.26	6129.57	8135.85	4781.28	3496.81	4255.78
	735	M967T741	17.7361	13.3315	8.18715e-07	966.564	966.558	966.566	740.51	739.886	743.658	12	3	9	http://metlin.scripps.edu/metabo_list.php?mass_min=967.5595&mass_max=967.5695		4962.05	3492.03	7494.1	6735.54	5431.12	12029.4	7389.7	4706.52	7513.39	7021.85	15848.6	13994.4	6251.29	12740.6	7565.79	162970	89931.2	107630	162434	162887	125309	172925	177016	149698
	1204	M261T69_1	17.7279	-6.63969	1.1124e-05	261.039	261.038	261.039	69.455	69.428	71.311	11	11	0	http://metlin.scripps.edu/metabo_list.php?mass_min=262.0335&mass_max=262.0435		150490	140695	51684.3	10862.8	134876	128063	44328.4	142697	93291.8	9798.8	101444	123512	47103.4	114536	50082.1	4946	4921.61	5253.51	6409.37	4597.36	4670.7	4960.1	5042.88	4667.94
	1222	M121T200	17.6411	9.55641	1.18653e-05	121.039	121.038	121.04	199.875	194.754	203.986	12	0	9	http://metlin.scripps.edu/metabo_list.php?mass_min=122.0338&mass_max=122.0438		3438.95	3643.73	3181.87	3315.01	4078.89	3388.49	2857.56	3340.45	3171.18	3365.85	3551.36	2772.12	3046.86	3526.42	3262.82	36194.4	65479.7	50715.5	77175.7	81736.8	63164	68341	30263.7	55544.7
	154	M596T371_1	17.6273	22.9285	2.35101e-10	595.661	595.659	595.662	371.13	369.28	372.432	15	5	9	http://metlin.scripps.edu/metabo_list.php?mass_min=596.6561&mass_max=596.6661		8835.1	14801	15993.7	7102.81	6488.92	19693	21986.1	64192.1	10709.4	7029.63	7754.61	18089.6	18553.6	75101.7	6149.12	384033	291825	337656	407130	418067	354347	332060	324763	349268
	930	M1137T602	17.2534	-7.47366	2.92684e-06	1136.66	1136.65	1136.66	602.331	601.113	604.26	13	13	0	http://metlin.scripps.edu/metabo_list.php?mass_min=1137.6526&mass_max=1137.6626		35929.9	252678	322837	402245	44863.7	347255	343266	29559.4	332859	451283	333694	339493	395712	273984	438233	15638	9291.8	15356.5	13570.2	11814.5	19814.6	19923.5	22950.5	22702
	1002	M162T714	17.1976	11.0219	3.97929e-06	162.021	162.021	162.021	714.474	713.908	714.542	5	0	5	http://metlin.scripps.edu/metabo_list.php?mass_min=163.0162&mass_max=163.0262		2425.28	3399.26	3151.81	2923.9	2424.17	3766.47	3283.63	2871.19	3812.68	4108.47	5004.59	3852.78	3934.53	5468.49	3821.93	59034.2	97381.6	46963.5	70597.9	51496.3	51269.7	70050.2	48773.4	64206.6
	429	M213T301	17.0427	-10.3789	5.66063e-08	213.123	213.122	213.123	300.948	296.009	302.897	16	14	2	http://metlin.scripps.edu/metabo_list.php?mass_min=214.1176&mass_max=214.1276		669231	53804.4	1.01117e+06	603259	765171	760610	948931	621408	819587	469413	771787	654889	1.03714e+06	636522	528704	34616.4	54172.5	43361.3	39436.1	47793.5	32185.5	44735.1	26225.2	41911.5
	1700	M311T217	16.6301	-5.51872	7.48777e-05	311.036	311.035	311.037	217.118	211.212	220.606	17	14	3	http://metlin.scripps.edu/metabo_list.php?mass_min=312.0311&mass_max=312.0411		602805	124290	1.30379e+06	891952	693278	3.34871e+06	1.27583e+06	508405	2.11509e+06	718604	2.21139e+06	2.15344e+06	1.14634e+06	2.10097e+06	745588	80629.8	32263.7	55738.6	86953.3	109466	58876.1	101631	97956	95920.9
	283	M151T510	16.4054	24.9398	6.43908e-09	151.038	151.038	151.039	509.941	508.472	510.565	14	5	9	http://metlin.scripps.edu/metabo_list.php?mass_min=152.0334&mass_max=152.0434		11082.2	11600	7981.75	13805	10840.3	13124.7	10925.9	11707	12180.8	10441.5	9621.71	14793.5	11486	10524.2	10742.7	186768	175565	160074	229618	209506	169010	181503	187076	182669
	759	M120T77	16.2204	-8.17309	1.05121e-06	120.011	120.009	120.011	76.863	76.664	78.734	10	9	1	http://metlin.scripps.edu/metabo_list.php?mass_min=121.0059&mass_max=121.0159		64425	20835.2	52678.3	47339.7	74049.7	22476.2	44499.7	45301.6	21573.3	35278.8	22625.3	20743.5	48859.6	20015.2	45614.9	1347.72	2374.59	2872.8	2302.26	2499.47	2490.04	2603.83	2455.81	2741.56
	1141	M452T306	16.1198	10.0199	7.79325e-06	451.699	451.699	451.701	305.99	304.396	307.339	9	0	9	http://metlin.scripps.edu/metabo_list.php?mass_min=452.6944&mass_max=452.7044		696.645	1509.2	937.467	564.498	654.219	1230.34	671.675	705.098	2009.44	697.825	1311.3	1455.46	1020.7	1462.55	756.686	18699.5	6551.46	19730	14139.8	13048.8	20930.2	19959.1	19712	18914.5
	467	M508T594	15.987	16.8525	7.90634e-08	508.142	508.139	508.143	594.318	593.678	597.965	10	1	9	http://metlin.scripps.edu/metabo_list.php?mass_min=509.137&mass_max=509.147		5101.61	13953.3	3564.04	5103.6	5508.24	4434.06	3108.18	8443.59	13308.9	4955.31	17084.3	13558.5	3824.49	14362.7	5421.18	139982	166601	112593	116333	131039	121431	140919	93996.5	144784
	879	M296T321	15.5975	11.6992	2.2197e-06	296.044	296.043	296.044	320.876	320.187	321.454	9	0	9	http://metlin.scripps.edu/metabo_list.php?mass_min=297.0385&mass_max=297.0485		4152.64	11987	3588.87	3057.11	4976.68	7059.25	3341.34	4856.19	6444.67	3247.75	8191.21	7174.45	3706.21	9041.06	3245.68	126040	81727.5	69587.6	69228.2	84511.5	78745.8	99669.2	65413.7	111847
	55	M278T464	15.3971	40.3653	1.529e-12	278.014	278.012	278.015	463.503	462.272	464.15	10	1	9	http://metlin.scripps.edu/metabo_list.php?mass_min=279.0095&mass_max=279.0195		3935.21	7827.08	4492.52	4975.85	3821.35	9716.87	4262.66	4242.1	1924.48	4586.43	10727.3	9911.54	4736.15	10179.3	4796.56	89800.4	107048	87436.4	95451.4	91768.4	92409.8	92537.2	88006.3	88236.5
	1775	M907T258	15.069	7.17821	9.20977e-05	907.35	907.348	907.35	258.258	257.247	260.027	7	0	7	http://metlin.scripps.edu/metabo_list.php?mass_min=908.3447&mass_max=908.3547		1672.68	1218.42	3319.65	2808.09	1965.01	1361.88	3624.68	1634.41	984.217	2386.37	1584.41	1635.67	2939.5	2234.77	3118.79	34290.2	10265.6	32992.3	20526.1	22859.5	40865.6	51344.5	37700.6	42897.7
	577	M187T635	15.0225	15.8834	2.14968e-07	187.115	187.115	187.115	634.586	634.021	634.818	9	0	9	http://metlin.scripps.edu/metabo_list.php?mass_min=188.1101&mass_max=188.1201		5813.97	11876	7628.27	10166.2	6402.68	13226	7425.67	7843.75	12162.4	9563.69	13582.5	12955.8	7800.4	14052.1	10344.2	166952	116754	122103	183729	190100	124409	153967	156258	145362
	1349	M618T142	14.541	8.79644	2.0898e-05	617.655	617.653	617.656	142.082	140.808	142.713	5	0	5	http://metlin.scripps.edu/metabo_list.php?mass_min=618.65&mass_max=618.66		271.275	112.334	176.084	331.04	223.637	138.267	155.583	223.257	111.937	206.984	203.503	215.456	215.371	393.189	164.926	3645.32	1386.5	3894.14	3736.5	2881.58	2596.55	4483.92	2485.66	2309.96
	691	M669T690	14.3941	13.543	6.3519e-07	669.396	669.394	669.398	690.316	688.998	691.041	21	12	9	http://metlin.scripps.edu/metabo_list.php?mass_min=670.3913&mass_max=670.4013		19044.8	123371	169683	108087	25022.4	187821	177405	21769.8	154128	107433	157447	184181	176852	127224	137227	1.55111e+06	1.02682e+06	1.84622e+06	1.63934e+06	1.80492e+06	1.9148e+06	2.28166e+06	2.12183e+06	2.02133e+06
	742	M770T727	14.3771	13.2224	8.63066e-07	770.469	770.468	770.47	727.143	726.199	727.462	8	0	8	http://metlin.scripps.edu/metabo_list.php?mass_min=771.4639&mass_max=771.4739		625.785	1843.34	2838.69	2688.77	1263.29	2172.34	3423.83	1375.2	1427.82	2470.43	2117.41	1602.65	2392.85	1220.83	2475.48	30154.3	21460.6	28465.3	16780.4	30478.7	29592.4	35534.8	34940.2	30852.5
	1289	M277T200	14.3114	9.14446	1.60986e-05	277.092	277.092	277.093	200.141	196.324	203.848	10	0	9	http://metlin.scripps.edu/metabo_list.php?mass_min=278.0872&mass_max=278.0972		3397.51	3265.77	2763.68	4148.55	3193.3	3567.45	3592.63	3236.61	2900.58	3426.66	4436.35	4968.04	2619.22	5767.78	3050.51	55484.4	32295.7	54035.1	67557.7	76003.9	60847.6	51661	28276	40402.3
	1723	M377T103_3	14.1759	7.24942	8.04587e-05	377.247	377.244	377.249	102.69	100.251	104.665	16	7	9	http://metlin.scripps.edu/metabo_list.php?mass_min=378.2424&mass_max=378.2524		3647.92	3786.88	13795.9	3062.01	3321.24	12523	8364.46	3012.21	6067.65	3481.51	18970.2	7403.47	8008.46	12930.6	3538.48	99678.3	120165	79968.1	170185	150833	129882	92278.7	54298.8	54603.4
	229	M186T82	14.161	-13.555	1.79557e-09	186.037	186.036	186.037	82.243	81.404	82.59	24	15	9	http://metlin.scripps.edu/metabo_list.php?mass_min=187.0315&mass_max=187.0415		172735	214104	166300	195815	192713	317528	152578	148300	234844	156929	267696	270858	152209	271569	167743	13464.1	11753.1	17428.7	14985.6	11370.2	17983	13833.9	15550.6	14211.4
	1168	M280T600	14.1151	9.88287	9.10193e-06	280.03	280.03	280.031	599.816	599.37	600.44	9	0	9	http://metlin.scripps.edu/metabo_list.php?mass_min=281.0251&mass_max=281.0351		3035.42	4282.19	3757	3366.29	3474.44	4445.42	3444.4	4040.64	4141.98	4388.57	5056.25	4748.32	3643.28	5981.01	3844.27	49837.7	93974.1	48264.8	53027.3	48554.3	43558.1	63397.8	48164.6	73335.6
	973	M306T302	13.9726	11.1441	3.54662e-06	306.155	306.155	306.156	302.298	300.745	303.239	9	0	9	http://metlin.scripps.edu/metabo_list.php?mass_min=307.1504&mass_max=307.1604		1254.64	792.899	1908.23	2021.29	1528.83	2266.49	1600.87	1773.5	2018.04	1716.11	2922.18	2349.72	1490.55	2296.02	1990.9	32200.9	12686.5	26312.4	18907	25155.5	31599.6	31123.3	29482.5	26687.4
	1712	M333T203	13.9009	-5.50547	7.70651e-05	333.018	333.017	333.018	202.922	194.543	206.52	13	10	0	http://metlin.scripps.edu/metabo_list.php?mass_min=334.0128&mass_max=334.0228		52873.2	42298	86248.4	60635.6	27617.6	197943	83273.9	10765.3	155736	46709.5	176334	165933	78814.6	152890	52115.1	4843.52	7412.74	8961.23	7030.25	5506.24	7234.7	6360.43	7178.59	5476.31
	1031	M851T329	13.765	-7.19112	4.56019e-06	851.301	851.298	851.302	329.289	328.608	330.561	16	14	2	http://metlin.scripps.edu/metabo_list.php?mass_min=852.2957&mass_max=852.3057		642998	101717	421160	429303	759606	225864	408692	552550	217961	453243	191494	208583	461715	167250	464379	22694.8	21036.8	34679.3	24066.9	22474.1	31250.8	34040	27028	31469.4
	175	M679T304	13.6872	25.4087	4.35902e-10	679.096	679.094	679.097	304.296	303.289	305.99	10	1	9	http://metlin.scripps.edu/metabo_list.php?mass_min=680.0909&mass_max=680.1009		2546.07	1783.16	11276.5	5748.31	3263.21	7514.88	11552	2939.05	5044.43	4654.88	5763.98	3134.32	12150.7	6338.42	4733.47	65106.5	71713.2	79684.2	82970.2	79001.2	81889	94173	86014.4	85775.6
	1260	M280T585	13.4789	9.03888	1.40853e-05	280.03	280.029	280.03	584.95	584.321	588.291	11	2	9	http://metlin.scripps.edu/metabo_list.php?mass_min=281.0252&mass_max=281.0352		4502.84	21551.5	5606.01	5774.99	5039.82	24005.3	4788.73	5536.9	20496.5	6282.12	28818.7	14833.7	5649.36	22001.5	6152.31	146164	283006	126537	174621	139436	129018	164784	123510	177058
	1281	M224T292	13.4257	-6.42092	1.55597e-05	224.004	224.003	224.004	292.295	291.002	298.798	29	14	7	http://metlin.scripps.edu/metabo_list.php?mass_min=224.9985&mass_max=225.0085		811393	36905.7	693740	998013	822302	245701	669447	431345	306284	571429	386553	229836	628674	201980	973325	36294.8	25668	59684.9	26936	31516.7	58644.5	39982.8	40174.7	38930.5
	823	M606T111	13.3805	12.1164	1.52569e-06	606.073	606.072	606.074	110.857	109.932	113.164	9	0	9	http://metlin.scripps.edu/metabo_list.php?mass_min=607.0675&mass_max=607.0775		2666	7516.67	4303.51	4229	3451.54	6626.27	4895.15	14761.1	7633.67	3061.05	8879.76	8880.64	6062.6	7767.46	4314.55	83962.6	56471.1	79259.9	83235.5	118283	65156.2	101369	100659	74687
	831	M968T741	13.3057	12.242	1.60477e-06	967.568	967.566	967.569	740.512	739.881	741.139	9	0	9	http://metlin.scripps.edu/metabo_list.php?mass_min=968.5626&mass_max=968.5726		3352.92	7485.75	5280.18	5613.51	3990.51	9169.38	4059.91	3266.2	7592.6	5721.65	8905.67	9884.44	5027.5	7995.97	6074	93030.7	48640.7	61629.3	95285.9	92594.1	67244.3	98428.7	100347	88613.3
	800	M508T611	13.2207	12.4104	1.32593e-06	508.143	508.141	508.144	610.533	609.274	610.987	9	0	9	http://metlin.scripps.edu/metabo_list.php?mass_min=509.1375&mass_max=509.1475		4872.93	9683.77	3959.39	4899.63	4171.14	10649.3	3588.81	6405.04	8690.27	4872.16	11596.9	8391.02	5168.76	12753.5	5476.18	104916	123159	75594	81871.6	93530.4	85978.9	102002	55304.8	111964
	1360	M833T297	13.0283	8.75905	2.21884e-05	833.366	833.363	833.368	297.054	296.632	298.329	5	0	5	http://metlin.scripps.edu/metabo_list.php?mass_min=834.3614&mass_max=834.3714		3698.33	3169.54	3845.83	4624.22	4281.63	3374.16	4577.53	3748.8	3970.45	6198.4	3635.41	4136.13	5923.05	5440.12	4445.61	59802	23027.1	50370.7	45028.5	48910.9	55661	68354.1	73169.6	84320.1
	208	M398T231	12.9903	-13.8797	1.09161e-09	398.014	398.013	398.014	230.803	224.922	232.696	13	13	0	http://metlin.scripps.edu/metabo_list.php?mass_min=399.0087&mass_max=399.0187		70522.3	14838.9	66385.6	62183.8	69683.3	55417.6	64159.3	52671	40208	55201.4	51948.6	48968.8	50652.1	47813.7	59688.2	3190.29	5322.27	5923.9	3986.58	3455.62	5431.6	3262.6	3494.89	3360.48
	1068	M474T120	12.9547	10.3361	5.51457e-06	473.588	473.587	473.59	120.152	118.734	122.989	7	0	7	http://metlin.scripps.edu/metabo_list.php?mass_min=474.5834&mass_max=474.5934		132.725	241.465	426.751	175.415	107.343	214.53	503.297	182.648	393.84	286.254	522.93	500.976	443.411	713.136	423.536	6317.92	2312.63	4402.05	4005.1	5295.63	4517.98	5811.55	4777.09	3509.09
	943	M373T372	12.845	11.3617	3.1251e-06	373.019	373.018	373.019	372.137	371.798	372.995	8	0	8	http://metlin.scripps.edu/metabo_list.php?mass_min=374.0137&mass_max=374.0237		3143.39	4182.03	3448.32	2612.03	3394.24	3631.99	3381.67	3430.28	2553.98	2185.7	3850.99	3428.31	2850.52	4692.54	2783.79	35665.3	23767	57400.9	43982.2	39404.3	55818	41795.3	46733.6	37466.8
	176	M398T218	12.7047	-14.7057	4.47381e-10	398.014	398.013	398.014	218.183	213.554	220.511	15	15	0	http://metlin.scripps.edu/metabo_list.php?mass_min=399.0086&mass_max=399.0186		66430.1	44892.8	93567.5	85408.2	70313.2	68141.6	76838.2	44908	31855.3	77631.5	77650	63378.3	77014.1	69539.2	77284.6	3836.2	6533.05	8092.03	5116.05	4390.31	7099.81	4544.24	5224.56	3564.21
	1375	M710T257	12.5634	8.55868	2.36514e-05	710.27	710.268	710.272	257.348	255.345	259.167	12	3	9	http://metlin.scripps.edu/metabo_list.php?mass_min=711.2652&mass_max=711.2752		1136.33	1146.28	2336.64	4647.79	849.708	1538.97	3218.06	1138.06	1748.7	3121.5	1553.91	1524.9	3976.97	2139.6	3522.24	26579.3	15277	20783.6	28208.5	34421.1	45736.9	34471.5	25569.6	22228.2
	1532	M619T465	12.4448	8.00396	4.13765e-05	619.355	619.353	619.356	465.414	464.135	466.04	6	0	6	http://metlin.scripps.edu/metabo_list.php?mass_min=620.3497&mass_max=620.3597		1012.23	433.006	1500.26	1513.42	1219.75	827.732	1565.1	1041.35	901.179	1417.25	525.324	612.602	1483.76	654.93	1314.7	10663.3	7770.04	14558.7	16189.2	7073.76	17524.1	21040.7	11503.4	13315.4
	828	M359T77	12.4289	-7.90297	1.56387e-06	358.971	358.97	358.974	76.8035	76.085	76.955	8	8	0	http://metlin.scripps.edu/metabo_list.php?mass_min=359.9661&mass_max=359.9761		23067.8	8207.49	19301.4	18330.4	22164	8850.54	15335.5	16726.5	6328.63	12425.3	5621.6	6928.08	16870.7	6137.67	16345.5	927.409	1119.34	1030.33	1232.02	1128.84	994.544	1313.44	1033.39	1003.11
	761	M670T690	12.3964	12.5101	1.0539e-06	670.399	670.396	670.4	690.412	688.98	691.566	19	10	9	http://metlin.scripps.edu/metabo_list.php?mass_min=671.3938&mass_max=671.4038		7953.11	50649.2	82548.8	31943.2	8648.65	77250.7	82906.1	9868.48	59865.5	40833.3	65652	72700.6	84279.6	47623.7	57671.3	556194	350146	659848	559856	659989	698895	817260	767483	734758
	1027	M327T390	12.3862	10.2509	4.41332e-06	327.013	327.013	327.014	390.329	388.465	391.585	10	4	6	http://metlin.scripps.edu/metabo_list.php?mass_min=328.0081&mass_max=328.0181		4711.03	7367.53	14709.9	29638	4684.66	6180.24	17601.5	4525.48	6572.64	20119.3	6221.72	6975.44	17400.8	5668.2	33415.2	180570	67082.8	187863	118662	155984	200412	170389	143290	156504
	590	M308T131	12.3122	13.8789	2.55976e-07	308.097	308.097	308.098	130.605	127.853	134.791	9	0	9	http://metlin.scripps.edu/metabo_list.php?mass_min=309.092&mass_max=309.102		14391	15051.3	8727.82	9360.28	12838.3	16983.5	8098.22	52112.4	14325.4	8134.11	23075.4	17544.9	8692.07	30668.2	7230.16	166696	226477	200898	263124	262166	173540	172001	196885	164598
	942	M872T361	12.1945	-7.37153	3.10531e-06	872.467	872.464	872.472	360.864	359.347	363.136	14	14	0	http://metlin.scripps.edu/metabo_list.php?mass_min=873.4622&mass_max=873.4722		27752.8	7676.06	27964.2	21310.5	27609.5	15524.8	33886.1	16523.4	14039.4	23739.2	9133.52	8831.78	21615	3224.14	26807.6	1041.85	1189.84	3427.06	1372.92	1366.55	1280.33	1280.02	1495.23	1600.23
	1678	M337T471	12.1811	7.12348	7.01919e-05	337.052	337.051	337.053	470.921	470.046	471.541	16	7	9	http://metlin.scripps.edu/metabo_list.php?mass_min=338.0471&mass_max=338.0571		27469.6	400915	25467.2	27297.6	27605.1	438339	24307.5	21358.8	365448	23983.1	529220	414929	27069.4	603725	26271.5	3.64055e+06	3.41282e+06	1.58926e+06	1.70377e+06	2.26228e+06	2.05048e+06	2.68566e+06	1.04906e+06	3.41089e+06
	744	M370T387	12.1527	13.472	8.72771e-07	370.062	370.061	370.062	386.717	386.714	387.349	9	0	9	http://metlin.scripps.edu/metabo_list.php?mass_min=371.0566&mass_max=371.0666		11618.8	8687.79	11480.3	11551.8	10648	11553.8	10321.4	11630.3	9121.14	11108.4	11372.4	10926.7	11237.9	11471.8	10690.7	172574	110918	115045	103028	137592	130148	154770	101535	165993
	550	M186T625	12.1387	15.8407	1.74815e-07	186.112	186.111	186.112	624.673	624.403	625.434	12	3	9	http://metlin.scripps.edu/metabo_list.php?mass_min=187.1066&mass_max=187.1166		15977.2	38383.1	18702.8	31991.5	16289.9	36940.2	16930.3	11764.5	35642.1	23099.1	35214.9	37594.2	18288.5	31347	29154.9	361898	240285	265947	380908	399464	266349	319262	344654	315004
	247	M107T510	11.9417	26.7329	3.01145e-09	107.049	107.048	107.049	510.19	509.315	510.565	8	0	8	http://metlin.scripps.edu/metabo_list.php?mass_min=108.0438&mass_max=108.0538		2665.39	2810.44	3446.48	3638.48	4044.64	3767.04	3691.65	4855.39	4107.72	4404.08	4604.12	4316.95	4195.76	4313.24	4831.03	49328.6	44431.7	40121	57046.7	48563.6	42742.3	49154.8	49431.7	46878.6
	157	M398T197	11.8617	-15.1999	2.59198e-10	398.014	398.013	398.014	196.531	190.188	199.043	14	14	0	http://metlin.scripps.edu/metabo_list.php?mass_min=399.0087&mass_max=399.0187		159099	105952	233423	228962	159317	152636	206670	109386	127339	177685	165907	154790	200360	154143	201034	10026.6	16736.5	20726.8	13846.9	14336	19953.3	10817.4	11848.5	10021.5
	986	M138T201	11.8557	11.1422	3.7088e-06	138.037	138.037	138.038	200.833	194.656	204.536	11	0	7	http://metlin.scripps.edu/metabo_list.php?mass_min=139.0322&mass_max=139.0422		1144.02	801.34	1060.05	1220.18	1270.27	1037.14	1146.38	1287.07	1004.26	1115.15	1179.08	1321.64	1265.49	1205.2	1179.84	15222.9	7904.25	10575.3	11056.6	11903	17485.3	17158.1	15207.8	16101.2
	1417	M985T338	11.8114	8.52664	2.71283e-05	985.391	985.39	985.392	338.017	337.579	338.395	9	0	9	http://metlin.scripps.edu/metabo_list.php?mass_min=986.3861&mass_max=986.3961		5299.85	5235.73	4908.13	5574.04	4909.02	5299.22	5967.09	7851.41	4677.54	6242.38	5755.01	6741.04	5479.71	6930.17	7704.95	66314	24152.2	69076.3	50234.5	63250	85709	94410.2	82861.1	91711
	1525	M313T161	11.7811	-5.86561	4.05854e-05	313.034	313.033	313.036	161.456	158.968	167.712	16	12	0	http://metlin.scripps.edu/metabo_list.php?mass_min=314.0286&mass_max=314.0386		182726	231685	171482	229095	106710	395842	152445	87947.8	604399	110055	384756	409028	142400	345886	141883	15349.2	23458.9	21264	20915.9	22566.8	27744.6	19722.7	13429.7	23799.3
	933	M1138T604	11.6552	-7.44871	2.96453e-06	1137.66	1137.66	1137.66	603.584	601.709	604.26	11	11	0	http://metlin.scripps.edu/metabo_list.php?mass_min=1138.6553&mass_max=1138.6653		7422.74	62429.6	68898.8	85654.4	10202.1	80088.3	86911.6	10992.7	81210.5	100259	84986.5	89035.6	96304	69461.9	102753	5899.41	3494.22	5581.3	4590.28	4530.6	6322.33	7083.45	7010.89	8851.2
	439	M130T634	11.6548	18.4451	6.20341e-08	130.065	130.065	130.066	633.958	633.392	634.182	9	0	9	http://metlin.scripps.edu/metabo_list.php?mass_min=131.0604&mass_max=131.0704		21786.6	31987.6	24673.8	29525.5	23785.6	36289.8	27365.4	28416.1	36653.4	32047.1	40298.9	44208.4	32332.4	43994.5	36842.3	378353	316584	315798	471414	461132	333653	382302	393155	375558
	1387	M105T292	11.6193	-6.15326	2.45271e-05	105	104.999	105.001	291.84	290.096	294.668	15	13	2	http://metlin.scripps.edu/metabo_list.php?mass_min=105.995&mass_max=106.005		49418.5	5387.25	59811	57775.1	79013.2	13135.7	66655.6	44365.3	30756.1	51730.4	15946.6	12591.2	57745.8	17594.6	71050.2	3346.35	3250.02	4908.84	4220.57	2419.32	2201.6	3642.06	4259.75	4437.25
	1687	M285T127	11.5737	7.43794	7.26192e-05	285.002	285.002	285.003	127.425	126.616	130.304	9	0	9	http://metlin.scripps.edu/metabo_list.php?mass_min=285.9971&mass_max=286.0071		3809.06	1997.6	3424.89	3587.53	3377.98	2368.44	3055.05	3526.55	2053	2984.63	2978.6	2419.93	2861.81	3165.25	3164.31	26712.8	10019.5	44925.5	34648.7	39038.6	50829.4	36768.1	44794.9	23187.2
	1568	M827T204	11.5725	-5.75772	4.7925e-05	827.361	827.355	827.362	203.53	196.229	205.464	11	11	0	http://metlin.scripps.edu/metabo_list.php?mass_min=828.3564&mass_max=828.3664		578.822	10112.4	31611.5	20675.5	717.361	24580.4	30394.5	968.618	19654.2	20836.6	20321.4	23281.4	39015.7	16099.8	21417.9	1157.99	997.032	2520.18	1788.27	1324.64	2531.68	1354.23	1092.72	1764.17
	127	M239T421	11.4696	32.5678	1.03282e-10	239.066	239.065	239.066	421.312	421.227	421.98	9	0	9	http://metlin.scripps.edu/metabo_list.php?mass_min=240.0606&mass_max=240.0706		54821.6	29125.4	53679.5	45965.7	49440.6	25188	45991.1	57844.6	19946.2	33905.1	28897.5	39924.4	56859.6	29372.1	35085.5	430823	538835	450529	446175	503923	486819	438936	433706	440917
	425	M526T938	11.4611	17.3893	5.27686e-08	526.241	526.24	526.243	938.179	937.549	938.189	12	3	9	http://metlin.scripps.edu/metabo_list.php?mass_min=527.2364&mass_max=527.2464		1135.18	1087.05	3719.71	2705.27	1570.26	2079.83	3445.14	1449.6	1737.67	3193.64	2046.56	1778.07	3292.36	1796.52	4615.58	19755.9	33989.1	27916.6	29268	30219.6	29786.1	25757.5	23969.7	24506.2
	66	M294T633	11.363	35.1763	4.36939e-12	294.013	294.013	294.014	633.332	633.192	634.161	9	0	9	http://metlin.scripps.edu/metabo_list.php?mass_min=295.0085&mass_max=295.0185		3153.52	7663.46	3285.52	3242.09	3084.06	5764.55	3540.18	3235.33	4868.31	3523.83	7107.77	6875.13	3884.4	8515.27	3465.16	59597	46063.3	51144.9	56305.5	57103.3	52465.9	54735.6	55259.7	52812.4
	1657	M478T358	11.346	7.55605	6.4909e-05	477.712	477.71	477.713	357.66	355.826	360.501	10	0	9	http://metlin.scripps.edu/metabo_list.php?mass_min=478.7068&mass_max=478.7168		927.238	984.166	1162.89	909.686	1178.46	1125.72	1243.31	1530.65	1043.97	1007.45	923.444	1169.05	1159.81	1554.91	933.64	16722.6	2986.8	9076.96	11047.8	13004.1	17158.8	12536.5	16699.8	15505.1
	1056	M437T657	11.277	10.2879	5.19793e-06	437.104	437.104	437.105	657.468	656.794	657.708	9	0	9	http://metlin.scripps.edu/metabo_list.php?mass_min=438.0992&mass_max=438.1092		4150.7	9630.22	3997.23	3946.4	4005.75	10204.2	3454.16	5264.08	9135.73	3437.62	11939.5	11215.5	3672.18	12267.8	3841.62	48148.6	116255	76440.1	93128.5	67989.5	74829.6	68825.9	74517.9	57584.4
	1591	M991T338	11.1936	7.78021	5.26842e-05	991.371	991.37	991.372	337.623	336.954	338.132	8	0	8	http://metlin.scripps.edu/metabo_list.php?mass_min=992.3659&mass_max=992.3759		7520.44	7612.34	5608.7	6261.66	7580.37	6394.69	6499.58	7321.86	7207.62	7940.91	8490.98	7202.38	7579.8	10628.9	9664.92	82866.8	30670	73050.8	71176.3	71519	80299.5	130054	102541	120208
	967	M339T303	11.1258	10.9851	3.45631e-06	338.542	338.54	338.544	303.169	301.358	304.406	9	0	9	http://metlin.scripps.edu/metabo_list.php?mass_min=339.5367&mass_max=339.5467		234.84	828.201	1073.6	428.653	378.139	712.785	911.429	578.339	787.908	482	765.437	865.666	1394.97	954.871	871.76	8488.83	4045.07	9640.12	7266.8	6700.69	10381.9	8883.88	10510.1	9305.62
	1513	M409T203	11.1192	-5.88423	3.95722e-05	409.012	409.011	409.012	203.225	201.819	206.184	8	8	0	http://metlin.scripps.edu/metabo_list.php?mass_min=410.0065&mass_max=410.0165		20141.2	23817.8	38010.4	22099.8	20142.6	59101.4	33312.3	13571.3	68887.8	19199.7	73037.4	76358.7	25139.7	69973.1	21351.8	2990.94	3898.36	4255.26	3616.13	2892.1	3572.86	3488.43	3584.29	3222.46
	1580	M264T748	11.09	7.77254	5.1303e-05	264.122	264.122	264.123	747.91	747.28	748.538	9	0	9	http://metlin.scripps.edu/metabo_list.php?mass_min=265.1174&mass_max=265.1274		2213.46	1274.57	3189.94	1389.76	1862.16	1795.73	2902.98	1891.27	1789.97	1632.69	2013.74	1959.18	3785.2	1904.77	1834.5	27268	11702.1	14714.2	33987	31701.3	13456	28176.4	24343.1	23852.6
	736	M132T84	10.9077	-8.35505	8.19984e-07	132.029	132.028	132.029	83.586	83.229	84.06	15	15	0	http://metlin.scripps.edu/metabo_list.php?mass_min=133.0235&mass_max=133.0335		414139	352260	78614.8	252783	443265	258786	150114	371394	212201	284395	197254	230586	98953.9	214567	235732	20046.8	23381.4	24790.6	23124.1	23091	23442.8	22662.1	23919.2	24295.8
	1421	M584T140	10.7908	-6.08089	2.7213e-05	584.132	584.131	584.133	140.318	137.061	143.113	15	14	0	http://metlin.scripps.edu/metabo_list.php?mass_min=585.1273&mass_max=585.1373		93193.4	39536.8	185231	158113	100372	64844.7	181201	60036.7	51206.9	140387	38624.7	47638.7	76177.9	31419.3	149450	6815	6275.14	14783.3	6825.39	7678.39	11980	7388.47	9873.17	7194.93
	1589	M313T216	10.7266	-5.71184	5.23481e-05	313.033	313.033	313.034	216.372	210.584	218.614	13	12	1	http://metlin.scripps.edu/metabo_list.php?mass_min=314.0284&mass_max=314.0384		70230.9	13724.4	125654	82360.1	69707.8	297448	131149	60015.9	201590	65283	210785	202196	103090	193661	74248.4	9380.86	9028.45	13986	5068.36	14968.2	16622.8	12707.8	12119.7	12459.2
	561	M341T180	10.7112	-9.36773	1.90345e-07	341.046	341.045	341.046	179.774	176.467	181.674	13	13	0	http://metlin.scripps.edu/metabo_list.php?mass_min=342.0407&mass_max=342.0507		210440	220484	214045	191018	240878	234147	208062	286920	80576.7	320763	128666	104359	361338	133490	179459	17285	18653.3	28122.4	18132.6	15650.5	26023.6	17281.4	16748.4	16573.9
	337	M341T360	10.6919	-11.1044	1.80601e-08	340.992	340.992	340.993	359.881	356.312	362.089	12	12	0	http://metlin.scripps.edu/metabo_list.php?mass_min=341.9874&mass_max=341.9974		116111	55335.6	96180.3	76267.3	68482.3	68324.1	103615	58155.5	66267.9	73246.2	41515.4	60782.4	97434.5	33574.9	73580.8	4680.02	6163.67	10058.6	6891.2	6835.33	10470.2	5124.05	7147.72	3733.85
	902	M652T346	10.6428	-7.55293	2.4569e-06	652.34	652.339	652.342	346.393	345.564	350.976	24	15	9	http://metlin.scripps.edu/metabo_list.php?mass_min=653.3354&mass_max=653.3454		842282	521281	2.05833e+06	2.10081e+06	1.06995e+06	1.02852e+06	1.9929e+06	809478	934674	1.71015e+06	868497	936799	2.0105e+06	614590	2.11169e+06	114832	50912.4	148551	86221.9	97874.9	155380	157174	143672	150942
	595	M494T572	10.5636	12.807	2.76504e-07	494.126	494.125	494.127	571.948	570.717	574.501	14	5	9	http://metlin.scripps.edu/metabo_list.php?mass_min=495.1211&mass_max=495.1311		18543.7	58111.1	7308.45	5671.73	19146.4	56379.5	5905.08	25821.8	52823.9	6843.23	66808.4	62226	7128.78	64418.6	6143.96	370259	393286	268382	288776	335953	282975	371319	213677	411721
	1093	M543T259	10.5238	9.16799	6.3152e-06	543.166	543.164	543.167	258.841	255.963	260.027	12	3	9	http://metlin.scripps.edu/metabo_list.php?mass_min=544.1613&mass_max=544.1713		6239.04	7309.03	10355.5	84066.5	6801.62	14955.9	20605.2	10803.7	17470.2	70620.2	14937	15256.6	15952.2	11967.7	75675.4	323850	121609	302020	185775	210740	318480	344338	296023	315630
	1474	M490T295	10.4639	8.2751	3.3746e-05	490.104	490.103	490.105	294.724	290.009	295.944	10	0	8	http://metlin.scripps.edu/metabo_list.php?mass_min=491.099&mass_max=491.109		7199.46	4650.32	7114.88	5462.23	6306.29	5471.1	5925.64	7523.91	4996.04	4575.65	6259.59	6819.05	5742.63	6335.26	5797.08	91588.7	39461.5	29108.1	58041	65147.1	58270.9	90574.9	71237.2	62746.8
	11	M395T370	10.4405	-30.5449	5.77316e-15	395.204	395.203	395.204	370.241	369.245	371.86	24	15	9	http://metlin.scripps.edu/metabo_list.php?mass_min=396.1986&mass_max=396.2086		1.3896e+06	1.19761e+06	1.45719e+06	1.42251e+06	1.38238e+06	1.66818e+06	1.3112e+06	1.16015e+06	1.45658e+06	1.15683e+06	1.5905e+06	1.26691e+06	1.19833e+06	1.35432e+06	1.27104e+06	136130	95404.3	167635	107437	130873	158304	122269	133768	113831
	1126	M628T120	10.3546	10.1418	7.34634e-06	628.054	628.054	628.055	120.369	118.707	122.989	8	0	8	http://metlin.scripps.edu/metabo_list.php?mass_min=629.0492&mass_max=629.0592		7942.21	6158.86	4903.18	5847.33	8068.12	5212.69	5741.2	7470.98	4921.37	4314.32	6548.51	6530.28	5111.68	6144.87	5679.46	42833.2	35899.1	63498	52739.9	65935.7	73885.4	91229	69154.7	67669.6
	571	M372T304	10.1499	15.8984	2.01195e-07	372.041	372.04	372.042	304.292	303.505	304.995	8	0	8	http://metlin.scripps.edu/metabo_list.php?mass_min=373.0357&mass_max=373.0457		2253.21	1638.18	2636.2	2588.51	2366.81	3511.07	2393.17	3137.26	2501.63	1748.18	3262.51	2894.54	2499.4	3055.62	1866.29	29395	15484.1	25635	24154.9	29775.5	27441.3	28591	24934.6	28154.3
	246	M186T663	10.1384	23.8987	3.00026e-09	186.003	186.003	186.004	662.506	662.047	663.355	9	0	9	http://metlin.scripps.edu/metabo_list.php?mass_min=186.9984&mass_max=187.0084		3347.52	5374.53	4390.56	4769.66	4102.28	8086.91	3856.95	4572.49	6865.65	4954.11	7735.59	6588.71	5039.31	9199.51	5080.74	52362.5	70245.8	51667.8	64426.8	55409.5	54826.8	53355.7	54169.4	54297.1
	786	M319T79_2	10.1367	-8.04622	1.23065e-06	318.955	318.949	318.956	79.2785	78.494	81.096	18	15	3	http://metlin.scripps.edu/metabo_list.php?mass_min=319.9501&mass_max=319.9601		144057	57614.7	147464	129068	116611	51784.3	119300	92296.6	48376.5	126246	44111.5	45701	125651	41316.5	117116	8389.72	10152.9	12921	8411.69	8128.12	10837.4	8375.45	7716.45	8331.85
	193	M552T259	10.1248	25.9501	6.91781e-10	552.151	552.149	552.152	258.824	257.846	260.027	7	0	7	http://metlin.scripps.edu/metabo_list.php?mass_min=553.1458&mass_max=553.1558		4820.87	10127.3	6779.82	4706.24	7644.74	8262.33	6643.37	5741.34	6641.22	4282.15	11520.3	9112.16	5679	12655.6	4991.12	81934.6	63138.1	75471.4	62677.3	69435.6	75765.8	82320.8	74916	80192.7
	81	M477T380	10.1122	20.0372	1.24061e-11	477.171	477.171	477.172	380.462	380.425	381.06	11	2	9	http://metlin.scripps.edu/metabo_list.php?mass_min=478.1662&mass_max=478.1762		16113	13298.6	100410	23292.8	18911.5	12871.1	86803.3	26774.8	14416.8	20217.8	16633.9	14805.5	70307.5	18547.5	21500.6	297944	269217	291002	342113	382843	332172	359181	290188	316732
	1076	M904T308	10.1069	10.4083	5.79384e-06	904.407	904.4	904.408	307.894	306.84	309.151	10	1	9	http://metlin.scripps.edu/metabo_list.php?mass_min=905.4019&mass_max=905.4119		7570.38	5077.42	8933.33	3589.2	6787.19	7028.18	7346.8	6149.98	6352.04	10470.3	9107.93	8155.52	9840.68	9525.05	9726.08	85239.1	38581.2	70388.8	67789.1	62831.1	83013.4	103435	93184.8	96918.1
	944	M397T416	10.1042	11.1756	3.1298e-06	397.002	397.001	397.003	415.791	415.208	416.43	6	0	6	http://metlin.scripps.edu/metabo_list.php?mass_min=397.997&mass_max=398.007		2163.28	3245.16	2557.9	2002.39	2331.21	4285.74	2015.16	2352.68	3205.48	2351.68	3458.14	3102.35	2226.87	4766.57	1648.23	20862.9	18163.1	35712.5	28758.4	24509.4	32134.5	29717.4	38625.9	24401.5
	917	M969T741	10.062	11.4804	2.66931e-06	968.569	968.567	968.571	741.138	739.882	741.767	5	0	5	http://metlin.scripps.edu/metabo_list.php?mass_min=969.5645&mass_max=969.5745		1710.4	2607.47	1649.18	2548.66	1527.83	3275.15	2435.78	1812.25	2630.23	2695.53	3837.1	2586.73	3039.44	3176.6	3083.06	28324.9	15354.7	19664.4	27501.5	29162	20710.3	34608.9	30514.3	27288.4
	1363	M226T292	10.0549	-6.19571	2.25705e-05	226	226	226.002	292.295	289.765	298.416	17	13	1	http://metlin.scripps.edu/metabo_list.php?mass_min=226.9953&mass_max=227.0053		84824.7	7414.26	77219.4	67747.1	83243.6	17008.7	61949.4	43868.7	45782.8	91247.6	21717.9	12411.9	68817.3	22786.3	68922.7	5604.04	3891.07	7835.17	4322.52	5021.36	3129.24	5443.09	4959.68	6037.86
	353	M494T553	10.0521	14.9132	2.25061e-08	494.127	494.125	494.127	552.743	552.112	554.222	14	5	9	http://metlin.scripps.edu/metabo_list.php?mass_min=495.1221&mass_max=495.1321		21333.4	69423.5	6124.99	6559.08	21540.8	67136.4	5151.29	30705.3	61283.2	5383.87	74303.5	65096.9	6155.32	66150.4	6399.36	371773	438468	287632	321438	356464	314190	366568	244934	391060
	860	M363T259	10.0448	12.0715	1.92766e-06	363.139	363.136	363.139	258.541	256.649	259.428	10	1	9	http://metlin.scripps.edu/metabo_list.php?mass_min=364.1337&mass_max=364.1437		7543.03	7480.52	6736.94	6190.02	6601.79	7474.11	9614.76	7358.71	7414.82	5166.6	8994.23	8030.13	7750.22	9790.97	5842.7	86852.2	35851.3	81435.3	65655.5	70832.3	89691.6	88888.4	77314.7	78429.3
