# Supplementary material for: The protective role of commensal gut microbes and their metabolites against bacterial pathogens
Source: Gut Microbes. 2024 May 26;16(1):2356275. doi: 10.1080/19490976.2024.2356275 (PMC11135852; doi:10.1080/19490976.2024.2356275)
Supplement: Supplemental Material [file KGMI_A_2356275_SM6288.zip › Table S4 F4.xlsx]

## Sheet: Sheet1
Table S4: One-way ANOVA multiple comparison results of the different groups for the presented metabolites in Figure 4.
Adenosine			Hypoxanthine
Tukey's multiple comparisons test	Summary	Adjusted P Value	Tukey's multiple comparisons test	Summary	Adjusted P Value
Prevotella spp. vs. P. bifermentans	ns	>0.9999	Prevotella spp. vs. P. bifermentans	***	0.0002
Prevotella spp. vs. C. butyricum	****	<0.0001	Prevotella spp. vs. C. butyricum	ns	0.4888
Prevotella spp. vs. C. perfringens	ns	>0.9999	Prevotella spp. vs. C. perfringens	ns	0.0564
Prevotella spp. vs. R. litusburensis	ns	>0.9999	Prevotella spp. vs. R. litusburensis	ns	0.6131
Prevotella spp. vs. E. maltosivorans	**	0.0041	Prevotella spp. vs. E. maltosivorans	*	0.0302
Prevotella spp. vs. L. reuteri	ns	>0.9999	Prevotella spp. vs. L. reuteri	**	0.006
Prevotella spp. vs. S. Enteritidis	ns	>0.9999	Prevotella spp. vs. S. Enteritidis	ns	0.9828
P. bifermentans vs. C. butyricum	****	<0.0001	P. bifermentans vs. C. butyricum	ns	0.4435
P. bifermentans vs. C. perfringens	ns	>0.9999	P. bifermentans vs. C. perfringens	ns	0.9786
P. bifermentans vs. R. litusburensis	ns	>0.9999	P. bifermentans vs. R. litusburensis	***	0.0003
P. bifermentans vs. E. maltosivorans	**	0.0042	P. bifermentans vs. E. maltosivorans	ns	0.9964
P. bifermentans vs. L. reuteri	ns	>0.9999	P. bifermentans vs. L. reuteri	ns	0.992
P. bifermentans vs. S. Enteritidis	ns	>0.9999	P. bifermentans vs. S. Enteritidis	**	0.0043
C. butyricum vs. C. perfringens	****	<0.0001	C. butyricum vs. C. perfringens	ns	0.9754
C. butyricum vs. R. litusburensis	****	<0.0001	C. butyricum vs. R. litusburensis	ns	0.0648
C. butyricum vs. E. maltosivorans	*	0.0243	C. butyricum vs. E. maltosivorans	ns	0.9299
C. butyricum vs. L. reuteri	****	<0.0001	C. butyricum vs. L. reuteri	ns	0.3693
C. butyricum vs. S. Enteritidis	****	<0.0001	C. butyricum vs. S. Enteritidis	ns	0.3405
C. perfringens vs. R. litusburensis	ns	>0.9999	C. perfringens vs. R. litusburensis	**	0.0079
C. perfringens vs. E. maltosivorans	*	0.0432	C. perfringens vs. E. maltosivorans	ns	>0.9999
C. perfringens vs. L. reuteri	ns	>0.9999	C. perfringens vs. L. reuteri	ns	0.849
C. perfringens vs. S. Enteritidis	ns	>0.9999	C. perfringens vs. S. Enteritidis	ns	0.0686
R. litusburensis vs. E. maltosivorans	ns	0.0999	R. litusburensis vs. E. maltosivorans	**	0.0047
R. litusburensis vs. L. reuteri	ns	>0.9999	R. litusburensis vs. L. reuteri	***	0.001
R. litusburensis vs. S. Enteritidis	ns	>0.9999	R. litusburensis vs. S. Enteritidis	ns	0.9962
E. maltosivorans vs. L. reuteri	ns	0.098	E. maltosivorans vs. L. reuteri	ns	0.9178
E. maltosivorans vs. S. Enteritidis	ns	0.1546	E. maltosivorans vs. S. Enteritidis	*	0.0448
L. reuteri vs. S. Enteritidis	ns	>0.9999	L. reuteri vs. S. Enteritidis	**	0.0082
Urocanic acid			Valyl-proline
Tukey's multiple comparisons test	Summary	Adjusted P Value	Tukey's multiple comparisons test	Summary	Adjusted P Value
Prevotella spp. vs. P. bifermentans	ns	0.0658	Prevotella spp. vs. P. bifermentans	ns	0.5401
Prevotella spp. vs. C. butyricum	*	0.0339	Prevotella spp. vs. C. butyricum	****	<0.0001
Prevotella spp. vs. C. perfringens	*	0.0336	Prevotella spp. vs. C. perfringens	ns	0.8989
Prevotella spp. vs. R. litusburensis	ns	0.9348	Prevotella spp. vs. R. litusburensis	ns	0.9302
Prevotella spp. vs. E. maltosivorans	*	0.034	Prevotella spp. vs. E. maltosivorans	****	<0.0001
Prevotella spp. vs. L. reuteri	ns	0.188	Prevotella spp. vs. L. reuteri	ns	0.7209
Prevotella spp. vs. S. Enteritidis	ns	0.1884	Prevotella spp. vs. S. Enteritidis	****	<0.0001
P. bifermentans vs. C. butyricum	ns	0.9902	P. bifermentans vs. C. butyricum	****	<0.0001
P. bifermentans vs. C. perfringens	ns	0.99	P. bifermentans vs. C. perfringens	ns	>0.9999
P. bifermentans vs. R. litusburensis	ns	0.9939	P. bifermentans vs. R. litusburensis	ns	0.2624
P. bifermentans vs. E. maltosivorans	ns	0.9903	P. bifermentans vs. E. maltosivorans	****	<0.0001
P. bifermentans vs. L. reuteri	ns	0.9979	P. bifermentans vs. L. reuteri	ns	0.1058
P. bifermentans vs. S. Enteritidis	ns	0.9979	P. bifermentans vs. S. Enteritidis	****	<0.0001
C. butyricum vs. C. perfringens	ns	>0.9999	C. butyricum vs. C. perfringens	****	<0.0001
C. butyricum vs. R. litusburensis	ns	0.8981	C. butyricum vs. R. litusburensis	ns	0.0951
C. butyricum vs. E. maltosivorans	ns	>0.9999	C. butyricum vs. E. maltosivorans	****	<0.0001
C. butyricum vs. L. reuteri	ns	>0.9999	C. butyricum vs. L. reuteri	ns	0.224
C. butyricum vs. S. Enteritidis	ns	>0.9999	C. butyricum vs. S. Enteritidis	****	<0.0001
C. perfringens vs. R. litusburensis	ns	0.8971	C. perfringens vs. R. litusburensis	ns	0.4957
C. perfringens vs. E. maltosivorans	ns	>0.9999	C. perfringens vs. E. maltosivorans	****	<0.0001
C. perfringens vs. L. reuteri	ns	>0.9999	C. perfringens vs. L. reuteri	ns	0.262
C. perfringens vs. S. Enteritidis	ns	>0.9999	C. perfringens vs. S. Enteritidis	****	<0.0001
R. litusburensis vs. E. maltosivorans	ns	0.8982	R. litusburensis vs. E. maltosivorans	****	<0.0001
R. litusburensis vs. L. reuteri	ns	0.9493	R. litusburensis vs. L. reuteri	ns	>0.9999
R. litusburensis vs. S. Enteritidis	ns	0.9495	R. litusburensis vs. S. Enteritidis	****	<0.0001
E. maltosivorans vs. L. reuteri	ns	>0.9999	E. maltosivorans vs. L. reuteri	****	<0.0001
E. maltosivorans vs. S. Enteritidis	ns	>0.9999	E. maltosivorans vs. S. Enteritidis	****	<0.0001
L. reuteri vs. S. Enteritidis	ns	>0.9999	L. reuteri vs. S. Enteritidis	****	<0.0001
