# Supplementary material for: The protective role of commensal gut microbes and their metabolites against bacterial pathogens
Source: Gut Microbes. 2024 May 26;16(1):2356275. doi: 10.1080/19490976.2024.2356275 (PMC11135852; doi:10.1080/19490976.2024.2356275)
Supplement: Supplemental Material [file KGMI_A_2356275_SM6288.zip › Table S5 FS3.xlsx]

## Sheet: Sheet1
Table S5: One-way ANOVA multiple comparison results of the different co-cultures for the presented metabolites in Supplemental Figure 3.
Adenine			Adenosine			Agmatine
Tukey's multiple comparisons test	Summary	Adjusted P Value	Tukey's multiple comparisons test	Summary	Adjusted P Value	Tukey's multiple comparisons test	Summary	Adjusted P Value
24_P. phocaeensis vs. 33.1_P. oralis	ns	>0.9999	24_P. phocaeensis vs. 33.1_P. oralis	ns	>0.9999	24_P. phocaeensis vs. 33.1_P. oralis	ns	>0.9999
24_P. phocaeensis vs. 26.3_P. oralis	ns	>0.9999	24_P. phocaeensis vs. 26.3_P. oralis	ns	>0.9999	24_P. phocaeensis vs. 26.3_P. oralis	ns	>0.9999
24_P. phocaeensis vs. 38.5_P. oralis	ns	>0.9999	24_P. phocaeensis vs. 38.5_P. oralis	ns	>0.9999	24_P. phocaeensis vs. 38.5_P. oralis	ns	>0.9999
24_P. phocaeensis vs. 44.3_P. bifermentans	ns	>0.9999	24_P. phocaeensis vs. 44.3_P. bifermentans	ns	>0.9999	24_P. phocaeensis vs. 44.3_P. bifermentans	ns	>0.9999
24_P. phocaeensis vs. 58_P. bifermentans	ns	>0.9999	24_P. phocaeensis vs. 58_P. bifermentans	ns	>0.9999	24_P. phocaeensis vs. 58_P. bifermentans	ns	>0.9999
24_P. phocaeensis vs. 48.3_P. bifermentans	ns	>0.9999	24_P. phocaeensis vs. 48.3_P. bifermentans	ns	>0.9999	24_P. phocaeensis vs. 48.3_P. bifermentans	ns	>0.9999
24_P. phocaeensis vs. 24.5_C. butyricum	ns	>0.9999	24_P. phocaeensis vs. 24.5_C. butyricum	ns	>0.9999	24_P. phocaeensis vs. 24.5_C. butyricum	ns	>0.9999
24_P. phocaeensis vs. 37_C. butyricum	****	<0.0001	24_P. phocaeensis vs. 37_C. butyricum	****	<0.0001	24_P. phocaeensis vs. 37_C. butyricum	****	<0.0001
24_P. phocaeensis vs. 19_C. butyricum	****	<0.0001	24_P. phocaeensis vs. 19_C. butyricum	****	<0.0001	24_P. phocaeensis vs. 19_C. butyricum	****	<0.0001
24_P. phocaeensis vs. 3_C. perfringens	ns	>0.9999	24_P. phocaeensis vs. 3_C. perfringens	ns	>0.9999	24_P. phocaeensis vs. 3_C. perfringens	ns	>0.9999
24_P. phocaeensis vs. 47.3_C. perfringens	ns	>0.9999	24_P. phocaeensis vs. 47.3_C. perfringens	ns	>0.9999	24_P. phocaeensis vs. 47.3_C. perfringens	ns	>0.9999
24_P. phocaeensis vs. 20_R. litusburensis	ns	>0.9999	24_P. phocaeensis vs. 20_R. litusburensis	ns	>0.9999	24_P. phocaeensis vs. 20_R. litusburensis	ns	>0.9999
24_P. phocaeensis vs. 2_E. maltosivorans	****	<0.0001	24_P. phocaeensis vs. 2_E. maltosivorans	****	<0.0001	24_P. phocaeensis vs. 2_E. maltosivorans	****	<0.0001
24_P. phocaeensis vs. 32_E. maltosivorans	****	<0.0001	24_P. phocaeensis vs. 32_E. maltosivorans	****	<0.0001	24_P. phocaeensis vs. 32_E. maltosivorans	****	<0.0001
24_P. phocaeensis vs. L. reuteri	ns	>0.9999	24_P. phocaeensis vs. L. reuteri	ns	>0.9999	24_P. phocaeensis vs. L. reuteri	ns	>0.9999
24_P. phocaeensis vs. Salmonella	ns	>0.9999	24_P. phocaeensis vs. Salmonella	ns	>0.9999	24_P. phocaeensis vs. Salmonella	****	<0.0001
24_P. phocaeensis vs. YCFA	****	<0.0001	24_P. phocaeensis vs. YCFA	****	<0.0001	24_P. phocaeensis vs. YCFA	ns	>0.9999
33.1_P. oralis vs. 26.3_P. oralis	ns	>0.9999	33.1_P. oralis vs. 26.3_P. oralis	ns	>0.9999	33.1_P. oralis vs. 26.3_P. oralis	ns	>0.9999
33.1_P. oralis vs. 38.5_P. oralis	ns	>0.9999	33.1_P. oralis vs. 38.5_P. oralis	ns	>0.9999	33.1_P. oralis vs. 38.5_P. oralis	ns	>0.9999
33.1_P. oralis vs. 44.3_P. bifermentans	ns	>0.9999	33.1_P. oralis vs. 44.3_P. bifermentans	ns	>0.9999	33.1_P. oralis vs. 44.3_P. bifermentans	ns	>0.9999
33.1_P. oralis vs. 58_P. bifermentans	ns	>0.9999	33.1_P. oralis vs. 58_P. bifermentans	ns	>0.9999	33.1_P. oralis vs. 58_P. bifermentans	ns	>0.9999
33.1_P. oralis vs. 48.3_P. bifermentans	ns	>0.9999	33.1_P. oralis vs. 48.3_P. bifermentans	ns	>0.9999	33.1_P. oralis vs. 48.3_P. bifermentans	ns	>0.9999
33.1_P. oralis vs. 24.5_C. butyricum	ns	>0.9999	33.1_P. oralis vs. 24.5_C. butyricum	ns	>0.9999	33.1_P. oralis vs. 24.5_C. butyricum	ns	>0.9999
33.1_P. oralis vs. 37_C. butyricum	****	<0.0001	33.1_P. oralis vs. 37_C. butyricum	****	<0.0001	33.1_P. oralis vs. 37_C. butyricum	****	<0.0001
33.1_P. oralis vs. 19_C. butyricum	****	<0.0001	33.1_P. oralis vs. 19_C. butyricum	****	<0.0001	33.1_P. oralis vs. 19_C. butyricum	****	<0.0001
33.1_P. oralis vs. 3_C. perfringens	ns	>0.9999	33.1_P. oralis vs. 3_C. perfringens	ns	>0.9999	33.1_P. oralis vs. 3_C. perfringens	ns	>0.9999
33.1_P. oralis vs. 47.3_C. perfringens	ns	>0.9999	33.1_P. oralis vs. 47.3_C. perfringens	ns	>0.9999	33.1_P. oralis vs. 47.3_C. perfringens	ns	>0.9999
33.1_P. oralis vs. 20_R. litusburensis	ns	>0.9999	33.1_P. oralis vs. 20_R. litusburensis	ns	>0.9999	33.1_P. oralis vs. 20_R. litusburensis	ns	>0.9999
33.1_P. oralis vs. 2_E. maltosivorans	****	<0.0001	33.1_P. oralis vs. 2_E. maltosivorans	****	<0.0001	33.1_P. oralis vs. 2_E. maltosivorans	****	<0.0001
33.1_P. oralis vs. 32_E. maltosivorans	****	<0.0001	33.1_P. oralis vs. 32_E. maltosivorans	****	<0.0001	33.1_P. oralis vs. 32_E. maltosivorans	****	<0.0001
33.1_P. oralis vs. L. reuteri	ns	>0.9999	33.1_P. oralis vs. L. reuteri	ns	>0.9999	33.1_P. oralis vs. L. reuteri	ns	>0.9999
33.1_P. oralis vs. Salmonella	ns	>0.9999	33.1_P. oralis vs. Salmonella	ns	>0.9999	33.1_P. oralis vs. Salmonella	****	<0.0001
33.1_P. oralis vs. YCFA	****	<0.0001	33.1_P. oralis vs. YCFA	****	<0.0001	33.1_P. oralis vs. YCFA	ns	>0.9999
26.3_P. oralis vs. 38.5_P. oralis	ns	>0.9999	26.3_P. oralis vs. 38.5_P. oralis	ns	>0.9999	26.3_P. oralis vs. 38.5_P. oralis	ns	>0.9999
26.3_P. oralis vs. 44.3_P. bifermentans	ns	>0.9999	26.3_P. oralis vs. 44.3_P. bifermentans	ns	>0.9999	26.3_P. oralis vs. 44.3_P. bifermentans	ns	>0.9999
26.3_P. oralis vs. 58_P. bifermentans	ns	>0.9999	26.3_P. oralis vs. 58_P. bifermentans	ns	>0.9999	26.3_P. oralis vs. 58_P. bifermentans	ns	>0.9999
26.3_P. oralis vs. 48.3_P. bifermentans	ns	>0.9999	26.3_P. oralis vs. 48.3_P. bifermentans	ns	>0.9999	26.3_P. oralis vs. 48.3_P. bifermentans	ns	>0.9999
26.3_P. oralis vs. 24.5_C. butyricum	ns	>0.9999	26.3_P. oralis vs. 24.5_C. butyricum	ns	>0.9999	26.3_P. oralis vs. 24.5_C. butyricum	ns	>0.9999
26.3_P. oralis vs. 37_C. butyricum	****	<0.0001	26.3_P. oralis vs. 37_C. butyricum	****	<0.0001	26.3_P. oralis vs. 37_C. butyricum	****	<0.0001
26.3_P. oralis vs. 19_C. butyricum	****	<0.0001	26.3_P. oralis vs. 19_C. butyricum	****	<0.0001	26.3_P. oralis vs. 19_C. butyricum	****	<0.0001
26.3_P. oralis vs. 3_C. perfringens	ns	>0.9999	26.3_P. oralis vs. 3_C. perfringens	ns	>0.9999	26.3_P. oralis vs. 3_C. perfringens	ns	>0.9999
26.3_P. oralis vs. 47.3_C. perfringens	ns	>0.9999	26.3_P. oralis vs. 47.3_C. perfringens	ns	>0.9999	26.3_P. oralis vs. 47.3_C. perfringens	ns	>0.9999
26.3_P. oralis vs. 20_R. litusburensis	ns	>0.9999	26.3_P. oralis vs. 20_R. litusburensis	ns	>0.9999	26.3_P. oralis vs. 20_R. litusburensis	ns	>0.9999
26.3_P. oralis vs. 2_E. maltosivorans	****	<0.0001	26.3_P. oralis vs. 2_E. maltosivorans	****	<0.0001	26.3_P. oralis vs. 2_E. maltosivorans	****	<0.0001
26.3_P. oralis vs. 32_E. maltosivorans	****	<0.0001	26.3_P. oralis vs. 32_E. maltosivorans	****	<0.0001	26.3_P. oralis vs. 32_E. maltosivorans	****	<0.0001
26.3_P. oralis vs. L. reuteri	ns	>0.9999	26.3_P. oralis vs. L. reuteri	ns	>0.9999	26.3_P. oralis vs. L. reuteri	ns	>0.9999
26.3_P. oralis vs. Salmonella	ns	>0.9999	26.3_P. oralis vs. Salmonella	ns	>0.9999	26.3_P. oralis vs. Salmonella	***	0.0002
26.3_P. oralis vs. YCFA	****	<0.0001	26.3_P. oralis vs. YCFA	****	<0.0001	26.3_P. oralis vs. YCFA	ns	>0.9999
38.5_P. oralis vs. 44.3_P. bifermentans	ns	>0.9999	38.5_P. oralis vs. 44.3_P. bifermentans	ns	>0.9999	38.5_P. oralis vs. 44.3_P. bifermentans	ns	>0.9999
38.5_P. oralis vs. 58_P. bifermentans	ns	>0.9999	38.5_P. oralis vs. 58_P. bifermentans	ns	>0.9999	38.5_P. oralis vs. 58_P. bifermentans	ns	>0.9999
38.5_P. oralis vs. 48.3_P. bifermentans	ns	>0.9999	38.5_P. oralis vs. 48.3_P. bifermentans	ns	>0.9999	38.5_P. oralis vs. 48.3_P. bifermentans	ns	>0.9999
38.5_P. oralis vs. 24.5_C. butyricum	ns	>0.9999	38.5_P. oralis vs. 24.5_C. butyricum	ns	>0.9999	38.5_P. oralis vs. 24.5_C. butyricum	ns	>0.9999
38.5_P. oralis vs. 37_C. butyricum	****	<0.0001	38.5_P. oralis vs. 37_C. butyricum	****	<0.0001	38.5_P. oralis vs. 37_C. butyricum	****	<0.0001
38.5_P. oralis vs. 19_C. butyricum	****	<0.0001	38.5_P. oralis vs. 19_C. butyricum	****	<0.0001	38.5_P. oralis vs. 19_C. butyricum	****	<0.0001
38.5_P. oralis vs. 3_C. perfringens	ns	>0.9999	38.5_P. oralis vs. 3_C. perfringens	ns	>0.9999	38.5_P. oralis vs. 3_C. perfringens	ns	>0.9999
38.5_P. oralis vs. 47.3_C. perfringens	ns	>0.9999	38.5_P. oralis vs. 47.3_C. perfringens	ns	0.9999	38.5_P. oralis vs. 47.3_C. perfringens	ns	>0.9999
38.5_P. oralis vs. 20_R. litusburensis	ns	>0.9999	38.5_P. oralis vs. 20_R. litusburensis	ns	>0.9999	38.5_P. oralis vs. 20_R. litusburensis	ns	>0.9999
38.5_P. oralis vs. 2_E. maltosivorans	****	<0.0001	38.5_P. oralis vs. 2_E. maltosivorans	****	<0.0001	38.5_P. oralis vs. 2_E. maltosivorans	****	<0.0001
38.5_P. oralis vs. 32_E. maltosivorans	****	<0.0001	38.5_P. oralis vs. 32_E. maltosivorans	****	<0.0001	38.5_P. oralis vs. 32_E. maltosivorans	****	<0.0001
38.5_P. oralis vs. L. reuteri	ns	>0.9999	38.5_P. oralis vs. L. reuteri	ns	>0.9999	38.5_P. oralis vs. L. reuteri	ns	>0.9999
38.5_P. oralis vs. Salmonella	ns	>0.9999	38.5_P. oralis vs. Salmonella	ns	>0.9999	38.5_P. oralis vs. Salmonella	***	0.0001
38.5_P. oralis vs. YCFA	****	<0.0001	38.5_P. oralis vs. YCFA	****	<0.0001	38.5_P. oralis vs. YCFA	ns	>0.9999
44.3_P. bifermentans vs. 58_P. bifermentans	ns	>0.9999	44.3_P. bifermentans vs. 58_P. bifermentans	ns	>0.9999	44.3_P. bifermentans vs. 58_P. bifermentans	ns	>0.9999
44.3_P. bifermentans vs. 48.3_P. bifermentans	ns	>0.9999	44.3_P. bifermentans vs. 48.3_P. bifermentans	ns	>0.9999	44.3_P. bifermentans vs. 48.3_P. bifermentans	ns	>0.9999
44.3_P. bifermentans vs. 24.5_C. butyricum	ns	>0.9999	44.3_P. bifermentans vs. 24.5_C. butyricum	ns	>0.9999	44.3_P. bifermentans vs. 24.5_C. butyricum	ns	>0.9999
44.3_P. bifermentans vs. 37_C. butyricum	****	<0.0001	44.3_P. bifermentans vs. 37_C. butyricum	****	<0.0001	44.3_P. bifermentans vs. 37_C. butyricum	****	<0.0001
44.3_P. bifermentans vs. 19_C. butyricum	****	<0.0001	44.3_P. bifermentans vs. 19_C. butyricum	****	<0.0001	44.3_P. bifermentans vs. 19_C. butyricum	****	<0.0001
44.3_P. bifermentans vs. 3_C. perfringens	ns	>0.9999	44.3_P. bifermentans vs. 3_C. perfringens	ns	>0.9999	44.3_P. bifermentans vs. 3_C. perfringens	ns	>0.9999
44.3_P. bifermentans vs. 47.3_C. perfringens	ns	>0.9999	44.3_P. bifermentans vs. 47.3_C. perfringens	ns	>0.9999	44.3_P. bifermentans vs. 47.3_C. perfringens	ns	>0.9999
44.3_P. bifermentans vs. 20_R. litusburensis	ns	>0.9999	44.3_P. bifermentans vs. 20_R. litusburensis	ns	>0.9999	44.3_P. bifermentans vs. 20_R. litusburensis	ns	>0.9999
44.3_P. bifermentans vs. 2_E. maltosivorans	****	<0.0001	44.3_P. bifermentans vs. 2_E. maltosivorans	****	<0.0001	44.3_P. bifermentans vs. 2_E. maltosivorans	****	<0.0001
44.3_P. bifermentans vs. 32_E. maltosivorans	****	<0.0001	44.3_P. bifermentans vs. 32_E. maltosivorans	****	<0.0001	44.3_P. bifermentans vs. 32_E. maltosivorans	****	<0.0001
44.3_P. bifermentans vs. L. reuteri	ns	>0.9999	44.3_P. bifermentans vs. L. reuteri	ns	>0.9999	44.3_P. bifermentans vs. L. reuteri	ns	>0.9999
44.3_P. bifermentans vs. Salmonella	ns	>0.9999	44.3_P. bifermentans vs. Salmonella	ns	>0.9999	44.3_P. bifermentans vs. Salmonella	****	<0.0001
44.3_P. bifermentans vs. YCFA	****	<0.0001	44.3_P. bifermentans vs. YCFA	****	<0.0001	44.3_P. bifermentans vs. YCFA	ns	>0.9999
58_P. bifermentans vs. 48.3_P. bifermentans	ns	>0.9999	58_P. bifermentans vs. 48.3_P. bifermentans	ns	>0.9999	58_P. bifermentans vs. 48.3_P. bifermentans	ns	>0.9999
58_P. bifermentans vs. 24.5_C. butyricum	ns	>0.9999	58_P. bifermentans vs. 24.5_C. butyricum	ns	>0.9999	58_P. bifermentans vs. 24.5_C. butyricum	ns	>0.9999
58_P. bifermentans vs. 37_C. butyricum	****	<0.0001	58_P. bifermentans vs. 37_C. butyricum	****	<0.0001	58_P. bifermentans vs. 37_C. butyricum	****	<0.0001
58_P. bifermentans vs. 19_C. butyricum	****	<0.0001	58_P. bifermentans vs. 19_C. butyricum	****	<0.0001	58_P. bifermentans vs. 19_C. butyricum	****	<0.0001
58_P. bifermentans vs. 3_C. perfringens	ns	>0.9999	58_P. bifermentans vs. 3_C. perfringens	ns	>0.9999	58_P. bifermentans vs. 3_C. perfringens	ns	>0.9999
58_P. bifermentans vs. 47.3_C. perfringens	ns	>0.9999	58_P. bifermentans vs. 47.3_C. perfringens	ns	>0.9999	58_P. bifermentans vs. 47.3_C. perfringens	ns	>0.9999
58_P. bifermentans vs. 20_R. litusburensis	ns	>0.9999	58_P. bifermentans vs. 20_R. litusburensis	ns	>0.9999	58_P. bifermentans vs. 20_R. litusburensis	ns	>0.9999
58_P. bifermentans vs. 2_E. maltosivorans	****	<0.0001	58_P. bifermentans vs. 2_E. maltosivorans	****	<0.0001	58_P. bifermentans vs. 2_E. maltosivorans	****	<0.0001
58_P. bifermentans vs. 32_E. maltosivorans	****	<0.0001	58_P. bifermentans vs. 32_E. maltosivorans	****	<0.0001	58_P. bifermentans vs. 32_E. maltosivorans	****	<0.0001
58_P. bifermentans vs. L. reuteri	ns	>0.9999	58_P. bifermentans vs. L. reuteri	ns	>0.9999	58_P. bifermentans vs. L. reuteri	ns	>0.9999
58_P. bifermentans vs. Salmonella	ns	>0.9999	58_P. bifermentans vs. Salmonella	ns	>0.9999	58_P. bifermentans vs. Salmonella	****	<0.0001
58_P. bifermentans vs. YCFA	****	<0.0001	58_P. bifermentans vs. YCFA	****	<0.0001	58_P. bifermentans vs. YCFA	ns	>0.9999
48.3_P. bifermentans vs. 24.5_C. butyricum	ns	>0.9999	48.3_P. bifermentans vs. 24.5_C. butyricum	ns	>0.9999	48.3_P. bifermentans vs. 24.5_C. butyricum	ns	>0.9999
48.3_P. bifermentans vs. 37_C. butyricum	****	<0.0001	48.3_P. bifermentans vs. 37_C. butyricum	****	<0.0001	48.3_P. bifermentans vs. 37_C. butyricum	****	<0.0001
48.3_P. bifermentans vs. 19_C. butyricum	****	<0.0001	48.3_P. bifermentans vs. 19_C. butyricum	****	<0.0001	48.3_P. bifermentans vs. 19_C. butyricum	****	<0.0001
48.3_P. bifermentans vs. 3_C. perfringens	ns	>0.9999	48.3_P. bifermentans vs. 3_C. perfringens	ns	>0.9999	48.3_P. bifermentans vs. 3_C. perfringens	ns	>0.9999
48.3_P. bifermentans vs. 47.3_C. perfringens	ns	>0.9999	48.3_P. bifermentans vs. 47.3_C. perfringens	ns	0.9999	48.3_P. bifermentans vs. 47.3_C. perfringens	ns	>0.9999
48.3_P. bifermentans vs. 20_R. litusburensis	ns	>0.9999	48.3_P. bifermentans vs. 20_R. litusburensis	ns	>0.9999	48.3_P. bifermentans vs. 20_R. litusburensis	ns	>0.9999
48.3_P. bifermentans vs. 2_E. maltosivorans	****	<0.0001	48.3_P. bifermentans vs. 2_E. maltosivorans	****	<0.0001	48.3_P. bifermentans vs. 2_E. maltosivorans	****	<0.0001
48.3_P. bifermentans vs. 32_E. maltosivorans	****	<0.0001	48.3_P. bifermentans vs. 32_E. maltosivorans	****	<0.0001	48.3_P. bifermentans vs. 32_E. maltosivorans	****	<0.0001
48.3_P. bifermentans vs. L. reuteri	ns	>0.9999	48.3_P. bifermentans vs. L. reuteri	ns	>0.9999	48.3_P. bifermentans vs. L. reuteri	ns	>0.9999
48.3_P. bifermentans vs. Salmonella	ns	>0.9999	48.3_P. bifermentans vs. Salmonella	ns	>0.9999	48.3_P. bifermentans vs. Salmonella	****	<0.0001
48.3_P. bifermentans vs. YCFA	****	<0.0001	48.3_P. bifermentans vs. YCFA	****	<0.0001	48.3_P. bifermentans vs. YCFA	ns	>0.9999
24.5_C. butyricum vs. 37_C. butyricum	****	<0.0001	24.5_C. butyricum vs. 37_C. butyricum	****	<0.0001	24.5_C. butyricum vs. 37_C. butyricum	****	<0.0001
24.5_C. butyricum vs. 19_C. butyricum	****	<0.0001	24.5_C. butyricum vs. 19_C. butyricum	****	<0.0001	24.5_C. butyricum vs. 19_C. butyricum	****	<0.0001
24.5_C. butyricum vs. 3_C. perfringens	ns	>0.9999	24.5_C. butyricum vs. 3_C. perfringens	ns	>0.9999	24.5_C. butyricum vs. 3_C. perfringens	ns	>0.9999
24.5_C. butyricum vs. 47.3_C. perfringens	ns	>0.9999	24.5_C. butyricum vs. 47.3_C. perfringens	ns	>0.9999	24.5_C. butyricum vs. 47.3_C. perfringens	ns	>0.9999
24.5_C. butyricum vs. 20_R. litusburensis	ns	>0.9999	24.5_C. butyricum vs. 20_R. litusburensis	ns	>0.9999	24.5_C. butyricum vs. 20_R. litusburensis	ns	>0.9999
24.5_C. butyricum vs. 2_E. maltosivorans	****	<0.0001	24.5_C. butyricum vs. 2_E. maltosivorans	****	<0.0001	24.5_C. butyricum vs. 2_E. maltosivorans	****	<0.0001
24.5_C. butyricum vs. 32_E. maltosivorans	****	<0.0001	24.5_C. butyricum vs. 32_E. maltosivorans	****	<0.0001	24.5_C. butyricum vs. 32_E. maltosivorans	****	<0.0001
24.5_C. butyricum vs. L. reuteri	ns	>0.9999	24.5_C. butyricum vs. L. reuteri	ns	>0.9999	24.5_C. butyricum vs. L. reuteri	ns	>0.9999
24.5_C. butyricum vs. Salmonella	ns	>0.9999	24.5_C. butyricum vs. Salmonella	ns	>0.9999	24.5_C. butyricum vs. Salmonella	****	<0.0001
24.5_C. butyricum vs. YCFA	****	<0.0001	24.5_C. butyricum vs. YCFA	****	<0.0001	24.5_C. butyricum vs. YCFA	ns	>0.9999
37_C. butyricum vs. 19_C. butyricum	****	<0.0001	37_C. butyricum vs. 19_C. butyricum	****	<0.0001	37_C. butyricum vs. 19_C. butyricum	ns	>0.9999
37_C. butyricum vs. 3_C. perfringens	****	<0.0001	37_C. butyricum vs. 3_C. perfringens	****	<0.0001	37_C. butyricum vs. 3_C. perfringens	****	<0.0001
37_C. butyricum vs. 47.3_C. perfringens	****	<0.0001	37_C. butyricum vs. 47.3_C. perfringens	****	<0.0001	37_C. butyricum vs. 47.3_C. perfringens	****	<0.0001
37_C. butyricum vs. 20_R. litusburensis	****	<0.0001	37_C. butyricum vs. 20_R. litusburensis	****	<0.0001	37_C. butyricum vs. 20_R. litusburensis	****	<0.0001
37_C. butyricum vs. 2_E. maltosivorans	****	<0.0001	37_C. butyricum vs. 2_E. maltosivorans	****	<0.0001	37_C. butyricum vs. 2_E. maltosivorans	ns	0.9758
37_C. butyricum vs. 32_E. maltosivorans	****	<0.0001	37_C. butyricum vs. 32_E. maltosivorans	****	<0.0001	37_C. butyricum vs. 32_E. maltosivorans	ns	0.2813
37_C. butyricum vs. L. reuteri	****	<0.0001	37_C. butyricum vs. L. reuteri	****	<0.0001	37_C. butyricum vs. L. reuteri	****	<0.0001
37_C. butyricum vs. Salmonella	****	<0.0001	37_C. butyricum vs. Salmonella	****	<0.0001	37_C. butyricum vs. Salmonella	****	<0.0001
37_C. butyricum vs. YCFA	ns	0.0996	37_C. butyricum vs. YCFA	****	<0.0001	37_C. butyricum vs. YCFA	****	<0.0001
19_C. butyricum vs. 3_C. perfringens	****	<0.0001	19_C. butyricum vs. 3_C. perfringens	****	<0.0001	19_C. butyricum vs. 3_C. perfringens	****	<0.0001
19_C. butyricum vs. 47.3_C. perfringens	****	<0.0001	19_C. butyricum vs. 47.3_C. perfringens	****	<0.0001	19_C. butyricum vs. 47.3_C. perfringens	****	<0.0001
19_C. butyricum vs. 20_R. litusburensis	****	<0.0001	19_C. butyricum vs. 20_R. litusburensis	****	<0.0001	19_C. butyricum vs. 20_R. litusburensis	****	<0.0001
19_C. butyricum vs. 2_E. maltosivorans	****	<0.0001	19_C. butyricum vs. 2_E. maltosivorans	****	<0.0001	19_C. butyricum vs. 2_E. maltosivorans	ns	0.9035
19_C. butyricum vs. 32_E. maltosivorans	ns	>0.9999	19_C. butyricum vs. 32_E. maltosivorans	ns	0.9994	19_C. butyricum vs. 32_E. maltosivorans	ns	0.1604
19_C. butyricum vs. L. reuteri	****	<0.0001	19_C. butyricum vs. L. reuteri	****	<0.0001	19_C. butyricum vs. L. reuteri	****	<0.0001
19_C. butyricum vs. Salmonella	****	<0.0001	19_C. butyricum vs. Salmonella	****	<0.0001	19_C. butyricum vs. Salmonella	****	<0.0001
19_C. butyricum vs. YCFA	****	<0.0001	19_C. butyricum vs. YCFA	****	<0.0001	19_C. butyricum vs. YCFA	****	<0.0001
3_C. perfringens vs. 47.3_C. perfringens	ns	>0.9999	3_C. perfringens vs. 47.3_C. perfringens	ns	>0.9999	3_C. perfringens vs. 47.3_C. perfringens	ns	>0.9999
3_C. perfringens vs. 20_R. litusburensis	ns	>0.9999	3_C. perfringens vs. 20_R. litusburensis	ns	>0.9999	3_C. perfringens vs. 20_R. litusburensis	ns	>0.9999
3_C. perfringens vs. 2_E. maltosivorans	****	<0.0001	3_C. perfringens vs. 2_E. maltosivorans	****	<0.0001	3_C. perfringens vs. 2_E. maltosivorans	****	<0.0001
3_C. perfringens vs. 32_E. maltosivorans	****	<0.0001	3_C. perfringens vs. 32_E. maltosivorans	***	0.0001	3_C. perfringens vs. 32_E. maltosivorans	****	<0.0001
3_C. perfringens vs. L. reuteri	ns	>0.9999	3_C. perfringens vs. L. reuteri	ns	>0.9999	3_C. perfringens vs. L. reuteri	ns	>0.9999
3_C. perfringens vs. Salmonella	ns	>0.9999	3_C. perfringens vs. Salmonella	ns	>0.9999	3_C. perfringens vs. Salmonella	****	<0.0001
3_C. perfringens vs. YCFA	****	<0.0001	3_C. perfringens vs. YCFA	****	<0.0001	3_C. perfringens vs. YCFA	ns	>0.9999
47.3_C. perfringens vs. 20_R. litusburensis	ns	>0.9999	47.3_C. perfringens vs. 20_R. litusburensis	ns	>0.9999	47.3_C. perfringens vs. 20_R. litusburensis	ns	>0.9999
47.3_C. perfringens vs. 2_E. maltosivorans	****	<0.0001	47.3_C. perfringens vs. 2_E. maltosivorans	****	<0.0001	47.3_C. perfringens vs. 2_E. maltosivorans	****	<0.0001
47.3_C. perfringens vs. 32_E. maltosivorans	****	<0.0001	47.3_C. perfringens vs. 32_E. maltosivorans	***	0.0001	47.3_C. perfringens vs. 32_E. maltosivorans	****	<0.0001
47.3_C. perfringens vs. L. reuteri	ns	>0.9999	47.3_C. perfringens vs. L. reuteri	ns	>0.9999	47.3_C. perfringens vs. L. reuteri	ns	>0.9999
47.3_C. perfringens vs. Salmonella	ns	>0.9999	47.3_C. perfringens vs. Salmonella	ns	>0.9999	47.3_C. perfringens vs. Salmonella	****	<0.0001
47.3_C. perfringens vs. YCFA	****	<0.0001	47.3_C. perfringens vs. YCFA	****	<0.0001	47.3_C. perfringens vs. YCFA	ns	>0.9999
20_R. litusburensis vs. 2_E. maltosivorans	****	<0.0001	20_R. litusburensis vs. 2_E. maltosivorans	****	<0.0001	20_R. litusburensis vs. 2_E. maltosivorans	****	<0.0001
20_R. litusburensis vs. 32_E. maltosivorans	****	<0.0001	20_R. litusburensis vs. 32_E. maltosivorans	****	<0.0001	20_R. litusburensis vs. 32_E. maltosivorans	****	<0.0001
20_R. litusburensis vs. L. reuteri	ns	>0.9999	20_R. litusburensis vs. L. reuteri	ns	>0.9999	20_R. litusburensis vs. L. reuteri	ns	>0.9999
20_R. litusburensis vs. Salmonella	ns	>0.9999	20_R. litusburensis vs. Salmonella	ns	>0.9999	20_R. litusburensis vs. Salmonella	***	0.0002
20_R. litusburensis vs. YCFA	****	<0.0001	20_R. litusburensis vs. YCFA	****	<0.0001	20_R. litusburensis vs. YCFA	ns	>0.9999
2_E. maltosivorans vs. 32_E. maltosivorans	****	<0.0001	2_E. maltosivorans vs. 32_E. maltosivorans	****	<0.0001	2_E. maltosivorans vs. 32_E. maltosivorans	ns	0.9945
2_E. maltosivorans vs. L. reuteri	****	<0.0001	2_E. maltosivorans vs. L. reuteri	****	<0.0001	2_E. maltosivorans vs. L. reuteri	****	<0.0001
2_E. maltosivorans vs. Salmonella	****	<0.0001	2_E. maltosivorans vs. Salmonella	****	<0.0001	2_E. maltosivorans vs. Salmonella	****	<0.0001
2_E. maltosivorans vs. YCFA	****	<0.0001	2_E. maltosivorans vs. YCFA	****	<0.0001	2_E. maltosivorans vs. YCFA	****	<0.0001
32_E. maltosivorans vs. L. reuteri	****	<0.0001	32_E. maltosivorans vs. L. reuteri	****	<0.0001	32_E. maltosivorans vs. L. reuteri	****	<0.0001
32_E. maltosivorans vs. Salmonella	****	<0.0001	32_E. maltosivorans vs. Salmonella	****	<0.0001	32_E. maltosivorans vs. Salmonella	****	<0.0001
32_E. maltosivorans vs. YCFA	****	<0.0001	32_E. maltosivorans vs. YCFA	****	<0.0001	32_E. maltosivorans vs. YCFA	****	<0.0001
Glutamine			Guanine			Hypoxanthine
Tukey's multiple comparisons test	Summary	Adjusted P Value	Tukey's multiple comparisons test	Summary	Adjusted P Value	Tukey's multiple comparisons test	Summary	Adjusted P Value
24_P. phocaeensis vs. 33.1_P. oralis	ns	>0.9999	24_P. phocaeensis vs. 33.1_P. oralis	ns	>0.9999	24_P. phocaeensis vs. 33.1_P. oralis	ns	>0.9999
24_P. phocaeensis vs. 26.3_P. oralis	****	<0.0001	24_P. phocaeensis vs. 26.3_P. oralis	ns	>0.9999	24_P. phocaeensis vs. 26.3_P. oralis	****	<0.0001
24_P. phocaeensis vs. 38.5_P. oralis	****	<0.0001	24_P. phocaeensis vs. 38.5_P. oralis	ns	0.9988	24_P. phocaeensis vs. 38.5_P. oralis	****	<0.0001
24_P. phocaeensis vs. 44.3_P. bifermentans	ns	0.0613	24_P. phocaeensis vs. 44.3_P. bifermentans	ns	>0.9999	24_P. phocaeensis vs. 44.3_P. bifermentans	ns	0.0613
24_P. phocaeensis vs. 58_P. bifermentans	ns	0.3139	24_P. phocaeensis vs. 58_P. bifermentans	ns	>0.9999	24_P. phocaeensis vs. 58_P. bifermentans	ns	0.3139
24_P. phocaeensis vs. 48.3_P. bifermentans	ns	0.1267	24_P. phocaeensis vs. 48.3_P. bifermentans	ns	0.9999	24_P. phocaeensis vs. 48.3_P. bifermentans	ns	0.1267
24_P. phocaeensis vs. 24.5_C. butyricum	ns	0.9505	24_P. phocaeensis vs. 24.5_C. butyricum	ns	>0.9999	24_P. phocaeensis vs. 24.5_C. butyricum	ns	0.9505
24_P. phocaeensis vs. 37_C. butyricum	**	0.0012	24_P. phocaeensis vs. 37_C. butyricum	****	<0.0001	24_P. phocaeensis vs. 37_C. butyricum	**	0.0012
24_P. phocaeensis vs. 19_C. butyricum	****	<0.0001	24_P. phocaeensis vs. 19_C. butyricum	ns	>0.9999	24_P. phocaeensis vs. 19_C. butyricum	****	<0.0001
24_P. phocaeensis vs. 3_C. perfringens	ns	0.8583	24_P. phocaeensis vs. 3_C. perfringens	ns	0.7951	24_P. phocaeensis vs. 3_C. perfringens	ns	0.8583
24_P. phocaeensis vs. 47.3_C. perfringens	ns	>0.9999	24_P. phocaeensis vs. 47.3_C. perfringens	ns	0.9777	24_P. phocaeensis vs. 47.3_C. perfringens	ns	>0.9999
24_P. phocaeensis vs. 20_R. litusburensis	****	<0.0001	24_P. phocaeensis vs. 20_R. litusburensis	ns	>0.9999	24_P. phocaeensis vs. 20_R. litusburensis	****	<0.0001
24_P. phocaeensis vs. 2_E. maltosivorans	ns	0.4973	24_P. phocaeensis vs. 2_E. maltosivorans	****	<0.0001	24_P. phocaeensis vs. 2_E. maltosivorans	ns	0.4973
24_P. phocaeensis vs. 32_E. maltosivorans	ns	>0.9999	24_P. phocaeensis vs. 32_E. maltosivorans	****	<0.0001	24_P. phocaeensis vs. 32_E. maltosivorans	ns	>0.9999
24_P. phocaeensis vs. L. reuteri	**	0.0034	24_P. phocaeensis vs. L. reuteri	ns	0.0782	24_P. phocaeensis vs. L. reuteri	**	0.0034
24_P. phocaeensis vs. Salmonella	****	<0.0001	24_P. phocaeensis vs. Salmonella	ns	0.994	24_P. phocaeensis vs. Salmonella	****	<0.0001
24_P. phocaeensis vs. YCFA	**	0.0015	24_P. phocaeensis vs. YCFA	ns	0.0507	24_P. phocaeensis vs. YCFA	**	0.0015
33.1_P. oralis vs. 26.3_P. oralis	****	<0.0001	33.1_P. oralis vs. 26.3_P. oralis	ns	>0.9999	33.1_P. oralis vs. 26.3_P. oralis	****	<0.0001
33.1_P. oralis vs. 38.5_P. oralis	****	<0.0001	33.1_P. oralis vs. 38.5_P. oralis	ns	0.8715	33.1_P. oralis vs. 38.5_P. oralis	****	<0.0001
33.1_P. oralis vs. 44.3_P. bifermentans	ns	0.2325	33.1_P. oralis vs. 44.3_P. bifermentans	ns	0.9617	33.1_P. oralis vs. 44.3_P. bifermentans	ns	0.2325
33.1_P. oralis vs. 58_P. bifermentans	ns	0.7078	33.1_P. oralis vs. 58_P. bifermentans	ns	0.969	33.1_P. oralis vs. 58_P. bifermentans	ns	0.7078
33.1_P. oralis vs. 48.3_P. bifermentans	ns	0.4007	33.1_P. oralis vs. 48.3_P. bifermentans	ns	0.9375	33.1_P. oralis vs. 48.3_P. bifermentans	ns	0.4007
33.1_P. oralis vs. 24.5_C. butyricum	ns	0.9995	33.1_P. oralis vs. 24.5_C. butyricum	ns	>0.9999	33.1_P. oralis vs. 24.5_C. butyricum	ns	0.9995
33.1_P. oralis vs. 37_C. butyricum	**	0.0068	33.1_P. oralis vs. 37_C. butyricum	****	<0.0001	33.1_P. oralis vs. 37_C. butyricum	**	0.0068
33.1_P. oralis vs. 19_C. butyricum	****	<0.0001	33.1_P. oralis vs. 19_C. butyricum	ns	0.9968	33.1_P. oralis vs. 19_C. butyricum	****	<0.0001
33.1_P. oralis vs. 3_C. perfringens	ns	0.9944	33.1_P. oralis vs. 3_C. perfringens	ns	0.3139	33.1_P. oralis vs. 3_C. perfringens	ns	0.9944
33.1_P. oralis vs. 47.3_C. perfringens	ns	>0.9999	33.1_P. oralis vs. 47.3_C. perfringens	ns	0.6562	33.1_P. oralis vs. 47.3_C. perfringens	ns	>0.9999
33.1_P. oralis vs. 20_R. litusburensis	****	<0.0001	33.1_P. oralis vs. 20_R. litusburensis	ns	0.9984	33.1_P. oralis vs. 20_R. litusburensis	****	<0.0001
33.1_P. oralis vs. 2_E. maltosivorans	ns	0.8733	33.1_P. oralis vs. 2_E. maltosivorans	****	<0.0001	33.1_P. oralis vs. 2_E. maltosivorans	ns	0.8733
33.1_P. oralis vs. 32_E. maltosivorans	ns	>0.9999	33.1_P. oralis vs. 32_E. maltosivorans	****	<0.0001	33.1_P. oralis vs. 32_E. maltosivorans	ns	>0.9999
33.1_P. oralis vs. L. reuteri	*	0.0187	33.1_P. oralis vs. L. reuteri	*	0.0112	33.1_P. oralis vs. L. reuteri	*	0.0187
33.1_P. oralis vs. Salmonella	****	<0.0001	33.1_P. oralis vs. Salmonella	ns	0.7777	33.1_P. oralis vs. Salmonella	****	<0.0001
33.1_P. oralis vs. YCFA	**	0.009	33.1_P. oralis vs. YCFA	**	0.0068	33.1_P. oralis vs. YCFA	**	0.009
26.3_P. oralis vs. 38.5_P. oralis	ns	>0.9999	26.3_P. oralis vs. 38.5_P. oralis	ns	0.9871	26.3_P. oralis vs. 38.5_P. oralis	ns	>0.9999
26.3_P. oralis vs. 44.3_P. bifermentans	****	<0.0001	26.3_P. oralis vs. 44.3_P. bifermentans	ns	0.9988	26.3_P. oralis vs. 44.3_P. bifermentans	****	<0.0001
26.3_P. oralis vs. 58_P. bifermentans	****	<0.0001	26.3_P. oralis vs. 58_P. bifermentans	ns	0.9992	26.3_P. oralis vs. 58_P. bifermentans	****	<0.0001
26.3_P. oralis vs. 48.3_P. bifermentans	****	<0.0001	26.3_P. oralis vs. 48.3_P. bifermentans	ns	0.9968	26.3_P. oralis vs. 48.3_P. bifermentans	****	<0.0001
26.3_P. oralis vs. 24.5_C. butyricum	****	<0.0001	26.3_P. oralis vs. 24.5_C. butyricum	ns	>0.9999	26.3_P. oralis vs. 24.5_C. butyricum	****	<0.0001
26.3_P. oralis vs. 37_C. butyricum	****	<0.0001	26.3_P. oralis vs. 37_C. butyricum	****	<0.0001	26.3_P. oralis vs. 37_C. butyricum	****	<0.0001
26.3_P. oralis vs. 19_C. butyricum	ns	0.7484	26.3_P. oralis vs. 19_C. butyricum	ns	>0.9999	26.3_P. oralis vs. 19_C. butyricum	ns	0.7484
26.3_P. oralis vs. 3_C. perfringens	****	<0.0001	26.3_P. oralis vs. 3_C. perfringens	ns	0.6121	26.3_P. oralis vs. 3_C. perfringens	****	<0.0001
26.3_P. oralis vs. 47.3_C. perfringens	****	<0.0001	26.3_P. oralis vs. 47.3_C. perfringens	ns	0.9093	26.3_P. oralis vs. 47.3_C. perfringens	****	<0.0001
26.3_P. oralis vs. 20_R. litusburensis	ns	>0.9999	26.3_P. oralis vs. 20_R. litusburensis	ns	>0.9999	26.3_P. oralis vs. 20_R. litusburensis	ns	>0.9999
26.3_P. oralis vs. 2_E. maltosivorans	****	<0.0001	26.3_P. oralis vs. 2_E. maltosivorans	****	<0.0001	26.3_P. oralis vs. 2_E. maltosivorans	****	<0.0001
26.3_P. oralis vs. 32_E. maltosivorans	****	<0.0001	26.3_P. oralis vs. 32_E. maltosivorans	****	<0.0001	26.3_P. oralis vs. 32_E. maltosivorans	****	<0.0001
26.3_P. oralis vs. L. reuteri	****	<0.0001	26.3_P. oralis vs. L. reuteri	*	0.0387	26.3_P. oralis vs. L. reuteri	****	<0.0001
26.3_P. oralis vs. Salmonella	ns	0.5914	26.3_P. oralis vs. Salmonella	ns	0.9621	26.3_P. oralis vs. Salmonella	ns	0.5914
26.3_P. oralis vs. YCFA	****	<0.0001	26.3_P. oralis vs. YCFA	*	0.0243	26.3_P. oralis vs. YCFA	****	<0.0001
38.5_P. oralis vs. 44.3_P. bifermentans	****	<0.0001	38.5_P. oralis vs. 44.3_P. bifermentans	ns	>0.9999	38.5_P. oralis vs. 44.3_P. bifermentans	****	<0.0001
38.5_P. oralis vs. 58_P. bifermentans	****	<0.0001	38.5_P. oralis vs. 58_P. bifermentans	ns	>0.9999	38.5_P. oralis vs. 58_P. bifermentans	****	<0.0001
38.5_P. oralis vs. 48.3_P. bifermentans	****	<0.0001	38.5_P. oralis vs. 48.3_P. bifermentans	ns	>0.9999	38.5_P. oralis vs. 48.3_P. bifermentans	****	<0.0001
38.5_P. oralis vs. 24.5_C. butyricum	****	<0.0001	38.5_P. oralis vs. 24.5_C. butyricum	ns	0.9622	38.5_P. oralis vs. 24.5_C. butyricum	****	<0.0001
38.5_P. oralis vs. 37_C. butyricum	****	<0.0001	38.5_P. oralis vs. 37_C. butyricum	****	<0.0001	38.5_P. oralis vs. 37_C. butyricum	****	<0.0001
38.5_P. oralis vs. 19_C. butyricum	ns	0.5111	38.5_P. oralis vs. 19_C. butyricum	ns	>0.9999	38.5_P. oralis vs. 19_C. butyricum	ns	0.5111
38.5_P. oralis vs. 3_C. perfringens	****	<0.0001	38.5_P. oralis vs. 3_C. perfringens	ns	>0.9999	38.5_P. oralis vs. 3_C. perfringens	****	<0.0001
38.5_P. oralis vs. 47.3_C. perfringens	****	<0.0001	38.5_P. oralis vs. 47.3_C. perfringens	ns	>0.9999	38.5_P. oralis vs. 47.3_C. perfringens	****	<0.0001
38.5_P. oralis vs. 20_R. litusburensis	ns	>0.9999	38.5_P. oralis vs. 20_R. litusburensis	ns	>0.9999	38.5_P. oralis vs. 20_R. litusburensis	ns	>0.9999
38.5_P. oralis vs. 2_E. maltosivorans	****	<0.0001	38.5_P. oralis vs. 2_E. maltosivorans	****	<0.0001	38.5_P. oralis vs. 2_E. maltosivorans	****	<0.0001
38.5_P. oralis vs. 32_E. maltosivorans	****	<0.0001	38.5_P. oralis vs. 32_E. maltosivorans	****	<0.0001	38.5_P. oralis vs. 32_E. maltosivorans	****	<0.0001
38.5_P. oralis vs. L. reuteri	****	<0.0001	38.5_P. oralis vs. L. reuteri	ns	0.6276	38.5_P. oralis vs. L. reuteri	****	<0.0001
38.5_P. oralis vs. Salmonella	ns	0.3597	38.5_P. oralis vs. Salmonella	ns	>0.9999	38.5_P. oralis vs. Salmonella	ns	0.3597
38.5_P. oralis vs. YCFA	****	<0.0001	38.5_P. oralis vs. YCFA	ns	0.505	38.5_P. oralis vs. YCFA	****	<0.0001
44.3_P. bifermentans vs. 58_P. bifermentans	ns	>0.9999	44.3_P. bifermentans vs. 58_P. bifermentans	ns	>0.9999	44.3_P. bifermentans vs. 58_P. bifermentans	ns	>0.9999
44.3_P. bifermentans vs. 48.3_P. bifermentans	ns	>0.9999	44.3_P. bifermentans vs. 48.3_P. bifermentans	ns	>0.9999	44.3_P. bifermentans vs. 48.3_P. bifermentans	ns	>0.9999
44.3_P. bifermentans vs. 24.5_C. butyricum	ns	0.8732	44.3_P. bifermentans vs. 24.5_C. butyricum	ns	0.9939	44.3_P. bifermentans vs. 24.5_C. butyricum	ns	0.8732
44.3_P. bifermentans vs. 37_C. butyricum	ns	0.988	44.3_P. bifermentans vs. 37_C. butyricum	****	<0.0001	44.3_P. bifermentans vs. 37_C. butyricum	ns	0.988
44.3_P. bifermentans vs. 19_C. butyricum	****	<0.0001	44.3_P. bifermentans vs. 19_C. butyricum	ns	>0.9999	44.3_P. bifermentans vs. 19_C. butyricum	****	<0.0001
44.3_P. bifermentans vs. 3_C. perfringens	ns	0.9579	44.3_P. bifermentans vs. 3_C. perfringens	ns	0.9985	44.3_P. bifermentans vs. 3_C. perfringens	ns	0.9579
44.3_P. bifermentans vs. 47.3_C. perfringens	ns	0.1525	44.3_P. bifermentans vs. 47.3_C. perfringens	ns	>0.9999	44.3_P. bifermentans vs. 47.3_C. perfringens	ns	0.1525
44.3_P. bifermentans vs. 20_R. litusburensis	****	<0.0001	44.3_P. bifermentans vs. 20_R. litusburensis	ns	>0.9999	44.3_P. bifermentans vs. 20_R. litusburensis	****	<0.0001
44.3_P. bifermentans vs. 2_E. maltosivorans	ns	0.9995	44.3_P. bifermentans vs. 2_E. maltosivorans	****	<0.0001	44.3_P. bifermentans vs. 2_E. maltosivorans	ns	0.9995
44.3_P. bifermentans vs. 32_E. maltosivorans	ns	0.273	44.3_P. bifermentans vs. 32_E. maltosivorans	****	<0.0001	44.3_P. bifermentans vs. 32_E. maltosivorans	ns	0.273
44.3_P. bifermentans vs. L. reuteri	ns	0.9996	44.3_P. bifermentans vs. L. reuteri	ns	0.4365	44.3_P. bifermentans vs. L. reuteri	ns	0.9996
44.3_P. bifermentans vs. Salmonella	****	<0.0001	44.3_P. bifermentans vs. Salmonella	ns	>0.9999	44.3_P. bifermentans vs. Salmonella	****	<0.0001
44.3_P. bifermentans vs. YCFA	ns	0.9941	44.3_P. bifermentans vs. YCFA	ns	0.3283	44.3_P. bifermentans vs. YCFA	ns	0.9941
58_P. bifermentans vs. 48.3_P. bifermentans	ns	>0.9999	58_P. bifermentans vs. 48.3_P. bifermentans	ns	>0.9999	58_P. bifermentans vs. 48.3_P. bifermentans	ns	>0.9999
58_P. bifermentans vs. 24.5_C. butyricum	ns	0.9991	58_P. bifermentans vs. 24.5_C. butyricum	ns	0.9956	58_P. bifermentans vs. 24.5_C. butyricum	ns	0.9991
58_P. bifermentans vs. 37_C. butyricum	ns	0.7057	58_P. bifermentans vs. 37_C. butyricum	****	<0.0001	58_P. bifermentans vs. 37_C. butyricum	ns	0.7057
58_P. bifermentans vs. 19_C. butyricum	****	<0.0001	58_P. bifermentans vs. 19_C. butyricum	ns	>0.9999	58_P. bifermentans vs. 19_C. butyricum	****	<0.0001
58_P. bifermentans vs. 3_C. perfringens	ns	>0.9999	58_P. bifermentans vs. 3_C. perfringens	ns	0.9978	58_P. bifermentans vs. 3_C. perfringens	ns	>0.9999
58_P. bifermentans vs. 47.3_C. perfringens	ns	0.5667	58_P. bifermentans vs. 47.3_C. perfringens	ns	>0.9999	58_P. bifermentans vs. 47.3_C. perfringens	ns	0.5667
58_P. bifermentans vs. 20_R. litusburensis	****	<0.0001	58_P. bifermentans vs. 20_R. litusburensis	ns	>0.9999	58_P. bifermentans vs. 20_R. litusburensis	****	<0.0001
58_P. bifermentans vs. 2_E. maltosivorans	ns	>0.9999	58_P. bifermentans vs. 2_E. maltosivorans	****	<0.0001	58_P. bifermentans vs. 2_E. maltosivorans	ns	>0.9999
58_P. bifermentans vs. 32_E. maltosivorans	ns	0.7617	58_P. bifermentans vs. 32_E. maltosivorans	****	<0.0001	58_P. bifermentans vs. 32_E. maltosivorans	ns	0.7617
58_P. bifermentans vs. L. reuteri	ns	0.8997	58_P. bifermentans vs. L. reuteri	ns	0.4112	58_P. bifermentans vs. L. reuteri	ns	0.8997
58_P. bifermentans vs. Salmonella	****	<0.0001	58_P. bifermentans vs. Salmonella	ns	>0.9999	58_P. bifermentans vs. Salmonella	****	<0.0001
58_P. bifermentans vs. YCFA	ns	0.7662	58_P. bifermentans vs. YCFA	ns	0.3066	58_P. bifermentans vs. YCFA	ns	0.7662
48.3_P. bifermentans vs. 24.5_C. butyricum	ns	0.9682	48.3_P. bifermentans vs. 24.5_C. butyricum	ns	0.9872	48.3_P. bifermentans vs. 24.5_C. butyricum	ns	0.9682
48.3_P. bifermentans vs. 37_C. butyricum	ns	0.9319	48.3_P. bifermentans vs. 37_C. butyricum	****	<0.0001	48.3_P. bifermentans vs. 37_C. butyricum	ns	0.9319
48.3_P. bifermentans vs. 19_C. butyricum	****	<0.0001	48.3_P. bifermentans vs. 19_C. butyricum	ns	>0.9999	48.3_P. bifermentans vs. 19_C. butyricum	****	<0.0001
48.3_P. bifermentans vs. 3_C. perfringens	ns	0.9943	48.3_P. bifermentans vs. 3_C. perfringens	ns	0.9995	48.3_P. bifermentans vs. 3_C. perfringens	ns	0.9943
48.3_P. bifermentans vs. 47.3_C. perfringens	ns	0.2824	48.3_P. bifermentans vs. 47.3_C. perfringens	ns	>0.9999	48.3_P. bifermentans vs. 47.3_C. perfringens	ns	0.2824
48.3_P. bifermentans vs. 20_R. litusburensis	****	<0.0001	48.3_P. bifermentans vs. 20_R. litusburensis	ns	>0.9999	48.3_P. bifermentans vs. 20_R. litusburensis	****	<0.0001
48.3_P. bifermentans vs. 2_E. maltosivorans	ns	>0.9999	48.3_P. bifermentans vs. 2_E. maltosivorans	****	<0.0001	48.3_P. bifermentans vs. 2_E. maltosivorans	ns	>0.9999
48.3_P. bifermentans vs. 32_E. maltosivorans	ns	0.4556	48.3_P. bifermentans vs. 32_E. maltosivorans	****	<0.0001	48.3_P. bifermentans vs. 32_E. maltosivorans	ns	0.4556
48.3_P. bifermentans vs. L. reuteri	ns	0.9917	48.3_P. bifermentans vs. L. reuteri	ns	0.5031	48.3_P. bifermentans vs. L. reuteri	ns	0.9917
48.3_P. bifermentans vs. Salmonella	****	<0.0001	48.3_P. bifermentans vs. Salmonella	ns	>0.9999	48.3_P. bifermentans vs. Salmonella	****	<0.0001
48.3_P. bifermentans vs. YCFA	ns	0.9568	48.3_P. bifermentans vs. YCFA	ns	0.3873	48.3_P. bifermentans vs. YCFA	ns	0.9568
24.5_C. butyricum vs. 37_C. butyricum	ns	0.1086	24.5_C. butyricum vs. 37_C. butyricum	****	<0.0001	24.5_C. butyricum vs. 37_C. butyricum	ns	0.1086
24.5_C. butyricum vs. 19_C. butyricum	****	<0.0001	24.5_C. butyricum vs. 19_C. butyricum	ns	0.9999	24.5_C. butyricum vs. 19_C. butyricum	****	<0.0001
24.5_C. butyricum vs. 3_C. perfringens	ns	>0.9999	24.5_C. butyricum vs. 3_C. perfringens	ns	0.489	24.5_C. butyricum vs. 3_C. perfringens	ns	>0.9999
24.5_C. butyricum vs. 47.3_C. perfringens	ns	0.9964	24.5_C. butyricum vs. 47.3_C. perfringens	ns	0.83	24.5_C. butyricum vs. 47.3_C. perfringens	ns	0.9964
24.5_C. butyricum vs. 20_R. litusburensis	****	<0.0001	24.5_C. butyricum vs. 20_R. litusburensis	ns	>0.9999	24.5_C. butyricum vs. 20_R. litusburensis	****	<0.0001
24.5_C. butyricum vs. 2_E. maltosivorans	ns	>0.9999	24.5_C. butyricum vs. 2_E. maltosivorans	****	<0.0001	24.5_C. butyricum vs. 2_E. maltosivorans	ns	>0.9999
24.5_C. butyricum vs. 32_E. maltosivorans	ns	0.9998	24.5_C. butyricum vs. 32_E. maltosivorans	****	<0.0001	24.5_C. butyricum vs. 32_E. maltosivorans	ns	0.9998
24.5_C. butyricum vs. L. reuteri	ns	0.2329	24.5_C. butyricum vs. L. reuteri	*	0.0242	24.5_C. butyricum vs. L. reuteri	ns	0.2329
24.5_C. butyricum vs. Salmonella	****	<0.0001	24.5_C. butyricum vs. Salmonella	ns	0.9131	24.5_C. butyricum vs. Salmonella	****	<0.0001
24.5_C. butyricum vs. YCFA	ns	0.1346	24.5_C. butyricum vs. YCFA	*	0.015	24.5_C. butyricum vs. YCFA	ns	0.1346
37_C. butyricum vs. 19_C. butyricum	****	<0.0001	37_C. butyricum vs. 19_C. butyricum	****	<0.0001	37_C. butyricum vs. 19_C. butyricum	****	<0.0001
37_C. butyricum vs. 3_C. perfringens	ns	0.1897	37_C. butyricum vs. 3_C. perfringens	****	<0.0001	37_C. butyricum vs. 3_C. perfringens	ns	0.1897
37_C. butyricum vs. 47.3_C. perfringens	**	0.0037	37_C. butyricum vs. 47.3_C. perfringens	****	<0.0001	37_C. butyricum vs. 47.3_C. perfringens	**	0.0037
37_C. butyricum vs. 20_R. litusburensis	****	<0.0001	37_C. butyricum vs. 20_R. litusburensis	****	<0.0001	37_C. butyricum vs. 20_R. litusburensis	****	<0.0001
37_C. butyricum vs. 2_E. maltosivorans	ns	0.5039	37_C. butyricum vs. 2_E. maltosivorans	**	0.0043	37_C. butyricum vs. 2_E. maltosivorans	ns	0.5039
37_C. butyricum vs. 32_E. maltosivorans	**	0.0087	37_C. butyricum vs. 32_E. maltosivorans	**	0.0081	37_C. butyricum vs. 32_E. maltosivorans	**	0.0087
37_C. butyricum vs. L. reuteri	ns	>0.9999	37_C. butyricum vs. L. reuteri	****	<0.0001	37_C. butyricum vs. L. reuteri	ns	>0.9999
37_C. butyricum vs. Salmonella	****	<0.0001	37_C. butyricum vs. Salmonella	****	<0.0001	37_C. butyricum vs. Salmonella	****	<0.0001
37_C. butyricum vs. YCFA	ns	>0.9999	37_C. butyricum vs. YCFA	****	<0.0001	37_C. butyricum vs. YCFA	ns	>0.9999
19_C. butyricum vs. 3_C. perfringens	****	<0.0001	19_C. butyricum vs. 3_C. perfringens	ns	0.9755	19_C. butyricum vs. 3_C. perfringens	****	<0.0001
19_C. butyricum vs. 47.3_C. perfringens	****	<0.0001	19_C. butyricum vs. 47.3_C. perfringens	ns	0.9998	19_C. butyricum vs. 47.3_C. perfringens	****	<0.0001
19_C. butyricum vs. 20_R. litusburensis	ns	0.9162	19_C. butyricum vs. 20_R. litusburensis	ns	>0.9999	19_C. butyricum vs. 20_R. litusburensis	ns	0.9162
19_C. butyricum vs. 2_E. maltosivorans	****	<0.0001	19_C. butyricum vs. 2_E. maltosivorans	****	<0.0001	19_C. butyricum vs. 2_E. maltosivorans	****	<0.0001
19_C. butyricum vs. 32_E. maltosivorans	****	<0.0001	19_C. butyricum vs. 32_E. maltosivorans	****	<0.0001	19_C. butyricum vs. 32_E. maltosivorans	****	<0.0001
19_C. butyricum vs. L. reuteri	****	<0.0001	19_C. butyricum vs. L. reuteri	ns	0.2361	19_C. butyricum vs. L. reuteri	****	<0.0001
19_C. butyricum vs. Salmonella	ns	>0.9999	19_C. butyricum vs. Salmonella	ns	>0.9999	19_C. butyricum vs. Salmonella	ns	>0.9999
19_C. butyricum vs. YCFA	****	<0.0001	19_C. butyricum vs. YCFA	ns	0.1651	19_C. butyricum vs. YCFA	****	<0.0001
3_C. perfringens vs. 47.3_C. perfringens	ns	0.9765	3_C. perfringens vs. 47.3_C. perfringens	ns	>0.9999	3_C. perfringens vs. 47.3_C. perfringens	ns	0.9765
3_C. perfringens vs. 20_R. litusburensis	****	<0.0001	3_C. perfringens vs. 20_R. litusburensis	ns	0.9629	3_C. perfringens vs. 20_R. litusburensis	****	<0.0001
3_C. perfringens vs. 2_E. maltosivorans	ns	>0.9999	3_C. perfringens vs. 2_E. maltosivorans	****	<0.0001	3_C. perfringens vs. 2_E. maltosivorans	ns	>0.9999
3_C. perfringens vs. 32_E. maltosivorans	ns	0.9973	3_C. perfringens vs. 32_E. maltosivorans	****	<0.0001	3_C. perfringens vs. 32_E. maltosivorans	ns	0.9973
3_C. perfringens vs. L. reuteri	ns	0.3691	3_C. perfringens vs. L. reuteri	ns	0.989	3_C. perfringens vs. L. reuteri	ns	0.3691
3_C. perfringens vs. Salmonella	****	<0.0001	3_C. perfringens vs. Salmonella	ns	>0.9999	3_C. perfringens vs. Salmonella	****	<0.0001
3_C. perfringens vs. YCFA	ns	0.2296	3_C. perfringens vs. YCFA	ns	0.9667	3_C. perfringens vs. YCFA	ns	0.2296
47.3_C. perfringens vs. 20_R. litusburensis	****	<0.0001	47.3_C. perfringens vs. 20_R. litusburensis	ns	0.9994	47.3_C. perfringens vs. 20_R. litusburensis	****	<0.0001
47.3_C. perfringens vs. 2_E. maltosivorans	ns	0.7634	47.3_C. perfringens vs. 2_E. maltosivorans	****	<0.0001	47.3_C. perfringens vs. 2_E. maltosivorans	ns	0.7634
47.3_C. perfringens vs. 32_E. maltosivorans	ns	>0.9999	47.3_C. perfringens vs. 32_E. maltosivorans	****	<0.0001	47.3_C. perfringens vs. 32_E. maltosivorans	ns	>0.9999
47.3_C. perfringens vs. L. reuteri	*	0.0106	47.3_C. perfringens vs. L. reuteri	ns	0.8519	47.3_C. perfringens vs. L. reuteri	*	0.0106
47.3_C. perfringens vs. Salmonella	****	<0.0001	47.3_C. perfringens vs. Salmonella	ns	>0.9999	47.3_C. perfringens vs. Salmonella	****	<0.0001
47.3_C. perfringens vs. YCFA	**	0.005	47.3_C. perfringens vs. YCFA	ns	0.7534	47.3_C. perfringens vs. YCFA	**	0.005
20_R. litusburensis vs. 2_E. maltosivorans	****	<0.0001	20_R. litusburensis vs. 2_E. maltosivorans	****	<0.0001	20_R. litusburensis vs. 2_E. maltosivorans	****	<0.0001
20_R. litusburensis vs. 32_E. maltosivorans	****	<0.0001	20_R. litusburensis vs. 32_E. maltosivorans	****	<0.0001	20_R. litusburensis vs. 32_E. maltosivorans	****	<0.0001
20_R. litusburensis vs. L. reuteri	****	<0.0001	20_R. litusburensis vs. L. reuteri	ns	0.204	20_R. litusburensis vs. L. reuteri	****	<0.0001
20_R. litusburensis vs. Salmonella	ns	0.8102	20_R. litusburensis vs. Salmonella	ns	>0.9999	20_R. litusburensis vs. Salmonella	ns	0.8102
20_R. litusburensis vs. YCFA	****	<0.0001	20_R. litusburensis vs. YCFA	ns	0.1408	20_R. litusburensis vs. YCFA	****	<0.0001
2_E. maltosivorans vs. 32_E. maltosivorans	ns	0.9079	2_E. maltosivorans vs. 32_E. maltosivorans	ns	>0.9999	2_E. maltosivorans vs. 32_E. maltosivorans	ns	0.9079
2_E. maltosivorans vs. L. reuteri	ns	0.7483	2_E. maltosivorans vs. L. reuteri	****	<0.0001	2_E. maltosivorans vs. L. reuteri	ns	0.7483
2_E. maltosivorans vs. Salmonella	****	<0.0001	2_E. maltosivorans vs. Salmonella	****	<0.0001	2_E. maltosivorans vs. Salmonella	****	<0.0001
2_E. maltosivorans vs. YCFA	ns	0.57	2_E. maltosivorans vs. YCFA	****	<0.0001	2_E. maltosivorans vs. YCFA	ns	0.57
32_E. maltosivorans vs. L. reuteri	*	0.0235	32_E. maltosivorans vs. L. reuteri	****	<0.0001	32_E. maltosivorans vs. L. reuteri	*	0.0235
32_E. maltosivorans vs. Salmonella	****	<0.0001	32_E. maltosivorans vs. Salmonella	****	<0.0001	32_E. maltosivorans vs. Salmonella	****	<0.0001
32_E. maltosivorans vs. YCFA	*	0.0114	32_E. maltosivorans vs. YCFA	****	<0.0001	32_E. maltosivorans vs. YCFA	*	0.0114
Phenylalanine			Urocanic acid			Xanthurenic acid
Tukey's multiple comparisons test	Summary	Adjusted P Value	Tukey's multiple comparisons test	Summary	Adjusted P Value	Tukey's multiple comparisons test	Summary	Adjusted P Value
24_P. phocaeensis vs. 33.1_P. oralis	ns	0.9997	24_P. phocaeensis vs. 33.1_P. oralis	****	<0.0001	24_P. phocaeensis vs. 33.1_P. oralis	ns	>0.9999
24_P. phocaeensis vs. 26.3_P. oralis	ns	0.9996	24_P. phocaeensis vs. 26.3_P. oralis	ns	0.9246	24_P. phocaeensis vs. 26.3_P. oralis	****	<0.0001
24_P. phocaeensis vs. 38.5_P. oralis	ns	0.9994	24_P. phocaeensis vs. 38.5_P. oralis	ns	>0.9999	24_P. phocaeensis vs. 38.5_P. oralis	****	<0.0001
24_P. phocaeensis vs. 44.3_P. bifermentans	ns	>0.9999	24_P. phocaeensis vs. 44.3_P. bifermentans	ns	>0.9999	24_P. phocaeensis vs. 44.3_P. bifermentans	ns	0.0613
24_P. phocaeensis vs. 58_P. bifermentans	ns	>0.9999	24_P. phocaeensis vs. 58_P. bifermentans	ns	>0.9999	24_P. phocaeensis vs. 58_P. bifermentans	ns	0.3139
24_P. phocaeensis vs. 48.3_P. bifermentans	ns	>0.9999	24_P. phocaeensis vs. 48.3_P. bifermentans	ns	>0.9999	24_P. phocaeensis vs. 48.3_P. bifermentans	ns	0.1267
24_P. phocaeensis vs. 24.5_C. butyricum	ns	>0.9999	24_P. phocaeensis vs. 24.5_C. butyricum	ns	0.9081	24_P. phocaeensis vs. 24.5_C. butyricum	ns	0.9505
24_P. phocaeensis vs. 37_C. butyricum	ns	0.8547	24_P. phocaeensis vs. 37_C. butyricum	ns	0.9959	24_P. phocaeensis vs. 37_C. butyricum	**	0.0012
24_P. phocaeensis vs. 19_C. butyricum	ns	0.9949	24_P. phocaeensis vs. 19_C. butyricum	ns	0.9959	24_P. phocaeensis vs. 19_C. butyricum	****	<0.0001
24_P. phocaeensis vs. 3_C. perfringens	****	<0.0001	24_P. phocaeensis vs. 3_C. perfringens	ns	0.9957	24_P. phocaeensis vs. 3_C. perfringens	ns	0.8583
24_P. phocaeensis vs. 47.3_C. perfringens	****	<0.0001	24_P. phocaeensis vs. 47.3_C. perfringens	ns	0.9957	24_P. phocaeensis vs. 47.3_C. perfringens	ns	>0.9999
24_P. phocaeensis vs. 20_R. litusburensis	ns	>0.9999	24_P. phocaeensis vs. 20_R. litusburensis	ns	0.9568	24_P. phocaeensis vs. 20_R. litusburensis	****	<0.0001
24_P. phocaeensis vs. 2_E. maltosivorans	ns	>0.9999	24_P. phocaeensis vs. 2_E. maltosivorans	ns	0.996	24_P. phocaeensis vs. 2_E. maltosivorans	ns	0.4973
24_P. phocaeensis vs. 32_E. maltosivorans	ns	>0.9999	24_P. phocaeensis vs. 32_E. maltosivorans	ns	0.9959	24_P. phocaeensis vs. 32_E. maltosivorans	ns	>0.9999
24_P. phocaeensis vs. L. reuteri	****	<0.0001	24_P. phocaeensis vs. L. reuteri	ns	0.9957	24_P. phocaeensis vs. L. reuteri	**	0.0034
24_P. phocaeensis vs. Salmonella	ns	>0.9999	24_P. phocaeensis vs. Salmonella	ns	0.9958	24_P. phocaeensis vs. Salmonella	****	<0.0001
24_P. phocaeensis vs. YCFA	ns	>0.9999	24_P. phocaeensis vs. YCFA	ns	0.9956	24_P. phocaeensis vs. YCFA	**	0.0015
33.1_P. oralis vs. 26.3_P. oralis	ns	0.7764	33.1_P. oralis vs. 26.3_P. oralis	****	<0.0001	33.1_P. oralis vs. 26.3_P. oralis	****	<0.0001
33.1_P. oralis vs. 38.5_P. oralis	ns	0.7576	33.1_P. oralis vs. 38.5_P. oralis	****	<0.0001	33.1_P. oralis vs. 38.5_P. oralis	****	<0.0001
33.1_P. oralis vs. 44.3_P. bifermentans	ns	0.997	33.1_P. oralis vs. 44.3_P. bifermentans	****	<0.0001	33.1_P. oralis vs. 44.3_P. bifermentans	ns	0.2325
33.1_P. oralis vs. 58_P. bifermentans	ns	0.9963	33.1_P. oralis vs. 58_P. bifermentans	****	<0.0001	33.1_P. oralis vs. 58_P. bifermentans	ns	0.7078
33.1_P. oralis vs. 48.3_P. bifermentans	ns	0.869	33.1_P. oralis vs. 48.3_P. bifermentans	****	<0.0001	33.1_P. oralis vs. 48.3_P. bifermentans	ns	0.4007
33.1_P. oralis vs. 24.5_C. butyricum	ns	>0.9999	33.1_P. oralis vs. 24.5_C. butyricum	****	<0.0001	33.1_P. oralis vs. 24.5_C. butyricum	ns	0.9995
33.1_P. oralis vs. 37_C. butyricum	ns	>0.9999	33.1_P. oralis vs. 37_C. butyricum	****	<0.0001	33.1_P. oralis vs. 37_C. butyricum	**	0.0068
33.1_P. oralis vs. 19_C. butyricum	ns	>0.9999	33.1_P. oralis vs. 19_C. butyricum	****	<0.0001	33.1_P. oralis vs. 19_C. butyricum	****	<0.0001
33.1_P. oralis vs. 3_C. perfringens	**	0.0015	33.1_P. oralis vs. 3_C. perfringens	****	<0.0001	33.1_P. oralis vs. 3_C. perfringens	ns	0.9944
33.1_P. oralis vs. 47.3_C. perfringens	****	<0.0001	33.1_P. oralis vs. 47.3_C. perfringens	****	<0.0001	33.1_P. oralis vs. 47.3_C. perfringens	ns	>0.9999
33.1_P. oralis vs. 20_R. litusburensis	ns	0.9909	33.1_P. oralis vs. 20_R. litusburensis	****	<0.0001	33.1_P. oralis vs. 20_R. litusburensis	****	<0.0001
33.1_P. oralis vs. 2_E. maltosivorans	ns	0.997	33.1_P. oralis vs. 2_E. maltosivorans	****	<0.0001	33.1_P. oralis vs. 2_E. maltosivorans	ns	0.8733
33.1_P. oralis vs. 32_E. maltosivorans	ns	0.9615	33.1_P. oralis vs. 32_E. maltosivorans	****	<0.0001	33.1_P. oralis vs. 32_E. maltosivorans	ns	>0.9999
33.1_P. oralis vs. L. reuteri	**	0.0022	33.1_P. oralis vs. L. reuteri	****	<0.0001	33.1_P. oralis vs. L. reuteri	*	0.0187
33.1_P. oralis vs. Salmonella	ns	>0.9999	33.1_P. oralis vs. Salmonella	****	<0.0001	33.1_P. oralis vs. Salmonella	****	<0.0001
33.1_P. oralis vs. YCFA	ns	0.9999	33.1_P. oralis vs. YCFA	****	<0.0001	33.1_P. oralis vs. YCFA	**	0.009
26.3_P. oralis vs. 38.5_P. oralis	ns	>0.9999	26.3_P. oralis vs. 38.5_P. oralis	ns	0.9998	26.3_P. oralis vs. 38.5_P. oralis	ns	>0.9999
26.3_P. oralis vs. 44.3_P. bifermentans	ns	>0.9999	26.3_P. oralis vs. 44.3_P. bifermentans	ns	0.6703	26.3_P. oralis vs. 44.3_P. bifermentans	****	<0.0001
26.3_P. oralis vs. 58_P. bifermentans	ns	>0.9999	26.3_P. oralis vs. 58_P. bifermentans	ns	0.6206	26.3_P. oralis vs. 58_P. bifermentans	****	<0.0001
26.3_P. oralis vs. 48.3_P. bifermentans	ns	>0.9999	26.3_P. oralis vs. 48.3_P. bifermentans	ns	0.6166	26.3_P. oralis vs. 48.3_P. bifermentans	****	<0.0001
26.3_P. oralis vs. 24.5_C. butyricum	ns	0.9966	26.3_P. oralis vs. 24.5_C. butyricum	ns	>0.9999	26.3_P. oralis vs. 24.5_C. butyricum	****	<0.0001
26.3_P. oralis vs. 37_C. butyricum	ns	0.2188	26.3_P. oralis vs. 37_C. butyricum	ns	0.1953	26.3_P. oralis vs. 37_C. butyricum	****	<0.0001
26.3_P. oralis vs. 19_C. butyricum	ns	0.5884	26.3_P. oralis vs. 19_C. butyricum	ns	0.1963	26.3_P. oralis vs. 19_C. butyricum	ns	0.7484
26.3_P. oralis vs. 3_C. perfringens	****	<0.0001	26.3_P. oralis vs. 3_C. perfringens	ns	0.1935	26.3_P. oralis vs. 3_C. perfringens	****	<0.0001
26.3_P. oralis vs. 47.3_C. perfringens	****	<0.0001	26.3_P. oralis vs. 47.3_C. perfringens	ns	0.1933	26.3_P. oralis vs. 47.3_C. perfringens	****	<0.0001
26.3_P. oralis vs. 20_R. litusburensis	ns	>0.9999	26.3_P. oralis vs. 20_R. litusburensis	ns	>0.9999	26.3_P. oralis vs. 20_R. litusburensis	ns	>0.9999
26.3_P. oralis vs. 2_E. maltosivorans	ns	>0.9999	26.3_P. oralis vs. 2_E. maltosivorans	ns	0.1966	26.3_P. oralis vs. 2_E. maltosivorans	****	<0.0001
26.3_P. oralis vs. 32_E. maltosivorans	ns	>0.9999	26.3_P. oralis vs. 32_E. maltosivorans	ns	0.1955	26.3_P. oralis vs. 32_E. maltosivorans	****	<0.0001
26.3_P. oralis vs. L. reuteri	****	<0.0001	26.3_P. oralis vs. L. reuteri	ns	0.1938	26.3_P. oralis vs. L. reuteri	****	<0.0001
26.3_P. oralis vs. Salmonella	ns	0.9964	26.3_P. oralis vs. Salmonella	ns	0.1946	26.3_P. oralis vs. Salmonella	ns	0.5914
26.3_P. oralis vs. YCFA	ns	0.9992	26.3_P. oralis vs. YCFA	ns	0.1921	26.3_P. oralis vs. YCFA	****	<0.0001
38.5_P. oralis vs. 44.3_P. bifermentans	ns	>0.9999	38.5_P. oralis vs. 44.3_P. bifermentans	ns	0.9965	38.5_P. oralis vs. 44.3_P. bifermentans	****	<0.0001
38.5_P. oralis vs. 58_P. bifermentans	ns	>0.9999	38.5_P. oralis vs. 58_P. bifermentans	ns	0.9936	38.5_P. oralis vs. 58_P. bifermentans	****	<0.0001
38.5_P. oralis vs. 48.3_P. bifermentans	ns	>0.9999	38.5_P. oralis vs. 48.3_P. bifermentans	ns	0.9933	38.5_P. oralis vs. 48.3_P. bifermentans	****	<0.0001
38.5_P. oralis vs. 24.5_C. butyricum	ns	0.9956	38.5_P. oralis vs. 24.5_C. butyricum	ns	0.9997	38.5_P. oralis vs. 24.5_C. butyricum	****	<0.0001
38.5_P. oralis vs. 37_C. butyricum	ns	0.2057	38.5_P. oralis vs. 37_C. butyricum	ns	0.7847	38.5_P. oralis vs. 37_C. butyricum	****	<0.0001
38.5_P. oralis vs. 19_C. butyricum	ns	0.5668	38.5_P. oralis vs. 19_C. butyricum	ns	0.786	38.5_P. oralis vs. 19_C. butyricum	ns	0.5111
38.5_P. oralis vs. 3_C. perfringens	****	<0.0001	38.5_P. oralis vs. 3_C. perfringens	ns	0.7819	38.5_P. oralis vs. 3_C. perfringens	****	<0.0001
38.5_P. oralis vs. 47.3_C. perfringens	****	<0.0001	38.5_P. oralis vs. 47.3_C. perfringens	ns	0.7817	38.5_P. oralis vs. 47.3_C. perfringens	****	<0.0001
38.5_P. oralis vs. 20_R. litusburensis	ns	>0.9999	38.5_P. oralis vs. 20_R. litusburensis	ns	>0.9999	38.5_P. oralis vs. 20_R. litusburensis	ns	>0.9999
38.5_P. oralis vs. 2_E. maltosivorans	ns	>0.9999	38.5_P. oralis vs. 2_E. maltosivorans	ns	0.7865	38.5_P. oralis vs. 2_E. maltosivorans	****	<0.0001
38.5_P. oralis vs. 32_E. maltosivorans	ns	>0.9999	38.5_P. oralis vs. 32_E. maltosivorans	ns	0.7849	38.5_P. oralis vs. 32_E. maltosivorans	****	<0.0001
38.5_P. oralis vs. L. reuteri	****	<0.0001	38.5_P. oralis vs. L. reuteri	ns	0.7823	38.5_P. oralis vs. L. reuteri	****	<0.0001
38.5_P. oralis vs. Salmonella	ns	0.9953	38.5_P. oralis vs. Salmonella	ns	0.7836	38.5_P. oralis vs. Salmonella	ns	0.3597
38.5_P. oralis vs. YCFA	ns	0.9989	38.5_P. oralis vs. YCFA	ns	0.7798	38.5_P. oralis vs. YCFA	****	<0.0001
44.3_P. bifermentans vs. 58_P. bifermentans	ns	>0.9999	44.3_P. bifermentans vs. 58_P. bifermentans	ns	>0.9999	44.3_P. bifermentans vs. 58_P. bifermentans	ns	>0.9999
44.3_P. bifermentans vs. 48.3_P. bifermentans	ns	>0.9999	44.3_P. bifermentans vs. 48.3_P. bifermentans	ns	>0.9999	44.3_P. bifermentans vs. 48.3_P. bifermentans	ns	>0.9999
44.3_P. bifermentans vs. 24.5_C. butyricum	ns	>0.9999	44.3_P. bifermentans vs. 24.5_C. butyricum	ns	0.6378	44.3_P. bifermentans vs. 24.5_C. butyricum	ns	0.8732
44.3_P. bifermentans vs. 37_C. butyricum	ns	0.7275	44.3_P. bifermentans vs. 37_C. butyricum	ns	>0.9999	44.3_P. bifermentans vs. 37_C. butyricum	ns	0.988
44.3_P. bifermentans vs. 19_C. butyricum	ns	0.9756	44.3_P. bifermentans vs. 19_C. butyricum	ns	>0.9999	44.3_P. bifermentans vs. 19_C. butyricum	****	<0.0001
44.3_P. bifermentans vs. 3_C. perfringens	****	<0.0001	44.3_P. bifermentans vs. 3_C. perfringens	ns	>0.9999	44.3_P. bifermentans vs. 3_C. perfringens	ns	0.9579
44.3_P. bifermentans vs. 47.3_C. perfringens	****	<0.0001	44.3_P. bifermentans vs. 47.3_C. perfringens	ns	>0.9999	44.3_P. bifermentans vs. 47.3_C. perfringens	ns	0.1525
44.3_P. bifermentans vs. 20_R. litusburensis	ns	>0.9999	44.3_P. bifermentans vs. 20_R. litusburensis	ns	0.7481	44.3_P. bifermentans vs. 20_R. litusburensis	****	<0.0001
44.3_P. bifermentans vs. 2_E. maltosivorans	ns	>0.9999	44.3_P. bifermentans vs. 2_E. maltosivorans	ns	>0.9999	44.3_P. bifermentans vs. 2_E. maltosivorans	ns	0.9995
44.3_P. bifermentans vs. 32_E. maltosivorans	ns	>0.9999	44.3_P. bifermentans vs. 32_E. maltosivorans	ns	>0.9999	44.3_P. bifermentans vs. 32_E. maltosivorans	ns	0.273
44.3_P. bifermentans vs. L. reuteri	****	<0.0001	44.3_P. bifermentans vs. L. reuteri	ns	>0.9999	44.3_P. bifermentans vs. L. reuteri	ns	0.9996
44.3_P. bifermentans vs. Salmonella	ns	>0.9999	44.3_P. bifermentans vs. Salmonella	ns	>0.9999	44.3_P. bifermentans vs. Salmonella	****	<0.0001
44.3_P. bifermentans vs. YCFA	ns	>0.9999	44.3_P. bifermentans vs. YCFA	ns	>0.9999	44.3_P. bifermentans vs. YCFA	ns	0.9941
58_P. bifermentans vs. 48.3_P. bifermentans	ns	>0.9999	58_P. bifermentans vs. 48.3_P. bifermentans	ns	>0.9999	58_P. bifermentans vs. 48.3_P. bifermentans	ns	>0.9999
58_P. bifermentans vs. 24.5_C. butyricum	ns	>0.9999	58_P. bifermentans vs. 24.5_C. butyricum	ns	0.5876	58_P. bifermentans vs. 24.5_C. butyricum	ns	0.9991
58_P. bifermentans vs. 37_C. butyricum	ns	0.7131	58_P. bifermentans vs. 37_C. butyricum	ns	>0.9999	58_P. bifermentans vs. 37_C. butyricum	ns	0.7057
58_P. bifermentans vs. 19_C. butyricum	ns	0.9722	58_P. bifermentans vs. 19_C. butyricum	ns	>0.9999	58_P. bifermentans vs. 19_C. butyricum	****	<0.0001
58_P. bifermentans vs. 3_C. perfringens	****	<0.0001	58_P. bifermentans vs. 3_C. perfringens	ns	>0.9999	58_P. bifermentans vs. 3_C. perfringens	ns	>0.9999
58_P. bifermentans vs. 47.3_C. perfringens	****	<0.0001	58_P. bifermentans vs. 47.3_C. perfringens	ns	>0.9999	58_P. bifermentans vs. 47.3_C. perfringens	ns	0.5667
58_P. bifermentans vs. 20_R. litusburensis	ns	>0.9999	58_P. bifermentans vs. 20_R. litusburensis	ns	0.7015	58_P. bifermentans vs. 20_R. litusburensis	****	<0.0001
58_P. bifermentans vs. 2_E. maltosivorans	ns	>0.9999	58_P. bifermentans vs. 2_E. maltosivorans	ns	>0.9999	58_P. bifermentans vs. 2_E. maltosivorans	ns	>0.9999
58_P. bifermentans vs. 32_E. maltosivorans	ns	>0.9999	58_P. bifermentans vs. 32_E. maltosivorans	ns	>0.9999	58_P. bifermentans vs. 32_E. maltosivorans	ns	0.7617
58_P. bifermentans vs. L. reuteri	****	<0.0001	58_P. bifermentans vs. L. reuteri	ns	>0.9999	58_P. bifermentans vs. L. reuteri	ns	0.8997
58_P. bifermentans vs. Salmonella	ns	>0.9999	58_P. bifermentans vs. Salmonella	ns	>0.9999	58_P. bifermentans vs. Salmonella	****	<0.0001
58_P. bifermentans vs. YCFA	ns	>0.9999	58_P. bifermentans vs. YCFA	ns	>0.9999	58_P. bifermentans vs. YCFA	ns	0.7662
48.3_P. bifermentans vs. 24.5_C. butyricum	ns	0.9994	48.3_P. bifermentans vs. 24.5_C. butyricum	ns	0.5836	48.3_P. bifermentans vs. 24.5_C. butyricum	ns	0.9682
48.3_P. bifermentans vs. 37_C. butyricum	ns	0.3038	48.3_P. bifermentans vs. 37_C. butyricum	ns	>0.9999	48.3_P. bifermentans vs. 37_C. butyricum	ns	0.9319
48.3_P. bifermentans vs. 19_C. butyricum	ns	0.7079	48.3_P. bifermentans vs. 19_C. butyricum	ns	>0.9999	48.3_P. bifermentans vs. 19_C. butyricum	****	<0.0001
48.3_P. bifermentans vs. 3_C. perfringens	****	<0.0001	48.3_P. bifermentans vs. 3_C. perfringens	ns	>0.9999	48.3_P. bifermentans vs. 3_C. perfringens	ns	0.9943
48.3_P. bifermentans vs. 47.3_C. perfringens	****	<0.0001	48.3_P. bifermentans vs. 47.3_C. perfringens	ns	>0.9999	48.3_P. bifermentans vs. 47.3_C. perfringens	ns	0.2824
48.3_P. bifermentans vs. 20_R. litusburensis	ns	>0.9999	48.3_P. bifermentans vs. 20_R. litusburensis	ns	0.6977	48.3_P. bifermentans vs. 20_R. litusburensis	****	<0.0001
48.3_P. bifermentans vs. 2_E. maltosivorans	ns	>0.9999	48.3_P. bifermentans vs. 2_E. maltosivorans	ns	>0.9999	48.3_P. bifermentans vs. 2_E. maltosivorans	ns	>0.9999
48.3_P. bifermentans vs. 32_E. maltosivorans	ns	>0.9999	48.3_P. bifermentans vs. 32_E. maltosivorans	ns	>0.9999	48.3_P. bifermentans vs. 32_E. maltosivorans	ns	0.4556
48.3_P. bifermentans vs. L. reuteri	****	<0.0001	48.3_P. bifermentans vs. L. reuteri	ns	>0.9999	48.3_P. bifermentans vs. L. reuteri	ns	0.9917
48.3_P. bifermentans vs. Salmonella	ns	0.9994	48.3_P. bifermentans vs. Salmonella	ns	>0.9999	48.3_P. bifermentans vs. Salmonella	****	<0.0001
48.3_P. bifermentans vs. YCFA	ns	>0.9999	48.3_P. bifermentans vs. YCFA	ns	>0.9999	48.3_P. bifermentans vs. YCFA	ns	0.9568
24.5_C. butyricum vs. 37_C. butyricum	ns	0.9349	24.5_C. butyricum vs. 37_C. butyricum	ns	0.1772	24.5_C. butyricum vs. 37_C. butyricum	ns	0.1086
24.5_C. butyricum vs. 19_C. butyricum	ns	0.9993	24.5_C. butyricum vs. 19_C. butyricum	ns	0.178	24.5_C. butyricum vs. 19_C. butyricum	****	<0.0001
24.5_C. butyricum vs. 3_C. perfringens	***	0.0001	24.5_C. butyricum vs. 3_C. perfringens	ns	0.1755	24.5_C. butyricum vs. 3_C. perfringens	ns	>0.9999
24.5_C. butyricum vs. 47.3_C. perfringens	****	<0.0001	24.5_C. butyricum vs. 47.3_C. perfringens	ns	0.1753	24.5_C. butyricum vs. 47.3_C. perfringens	ns	0.9964
24.5_C. butyricum vs. 20_R. litusburensis	ns	>0.9999	24.5_C. butyricum vs. 20_R. litusburensis	ns	>0.9999	24.5_C. butyricum vs. 20_R. litusburensis	****	<0.0001
24.5_C. butyricum vs. 2_E. maltosivorans	ns	>0.9999	24.5_C. butyricum vs. 2_E. maltosivorans	ns	0.1783	24.5_C. butyricum vs. 2_E. maltosivorans	ns	>0.9999
24.5_C. butyricum vs. 32_E. maltosivorans	ns	>0.9999	24.5_C. butyricum vs. 32_E. maltosivorans	ns	0.1774	24.5_C. butyricum vs. 32_E. maltosivorans	ns	0.9998
24.5_C. butyricum vs. L. reuteri	***	0.0002	24.5_C. butyricum vs. L. reuteri	ns	0.1757	24.5_C. butyricum vs. L. reuteri	ns	0.2329
24.5_C. butyricum vs. Salmonella	ns	>0.9999	24.5_C. butyricum vs. Salmonella	ns	0.1765	24.5_C. butyricum vs. Salmonella	****	<0.0001
24.5_C. butyricum vs. YCFA	ns	>0.9999	24.5_C. butyricum vs. YCFA	ns	0.1742	24.5_C. butyricum vs. YCFA	ns	0.1346
37_C. butyricum vs. 19_C. butyricum	ns	>0.9999	37_C. butyricum vs. 19_C. butyricum	ns	>0.9999	37_C. butyricum vs. 19_C. butyricum	****	<0.0001
37_C. butyricum vs. 3_C. perfringens	*	0.0204	37_C. butyricum vs. 3_C. perfringens	ns	>0.9999	37_C. butyricum vs. 3_C. perfringens	ns	0.1897
37_C. butyricum vs. 47.3_C. perfringens	****	<0.0001	37_C. butyricum vs. 47.3_C. perfringens	ns	>0.9999	37_C. butyricum vs. 47.3_C. perfringens	**	0.0037
37_C. butyricum vs. 20_R. litusburensis	ns	0.6376	37_C. butyricum vs. 20_R. litusburensis	ns	0.2469	37_C. butyricum vs. 20_R. litusburensis	****	<0.0001
37_C. butyricum vs. 2_E. maltosivorans	ns	0.7293	37_C. butyricum vs. 2_E. maltosivorans	ns	>0.9999	37_C. butyricum vs. 2_E. maltosivorans	ns	0.5039
37_C. butyricum vs. 32_E. maltosivorans	ns	0.4777	37_C. butyricum vs. 32_E. maltosivorans	ns	>0.9999	37_C. butyricum vs. 32_E. maltosivorans	**	0.0087
37_C. butyricum vs. L. reuteri	*	0.0282	37_C. butyricum vs. L. reuteri	ns	>0.9999	37_C. butyricum vs. L. reuteri	ns	>0.9999
37_C. butyricum vs. Salmonella	ns	0.9366	37_C. butyricum vs. Salmonella	ns	>0.9999	37_C. butyricum vs. Salmonella	****	<0.0001
37_C. butyricum vs. YCFA	ns	0.8795	37_C. butyricum vs. YCFA	ns	>0.9999	37_C. butyricum vs. YCFA	ns	>0.9999
19_C. butyricum vs. 3_C. perfringens	**	0.0035	19_C. butyricum vs. 3_C. perfringens	ns	>0.9999	19_C. butyricum vs. 3_C. perfringens	****	<0.0001
19_C. butyricum vs. 47.3_C. perfringens	****	<0.0001	19_C. butyricum vs. 47.3_C. perfringens	ns	>0.9999	19_C. butyricum vs. 47.3_C. perfringens	****	<0.0001
19_C. butyricum vs. 20_R. litusburensis	ns	0.9496	19_C. butyricum vs. 20_R. litusburensis	ns	0.248	19_C. butyricum vs. 20_R. litusburensis	ns	0.9162
19_C. butyricum vs. 2_E. maltosivorans	ns	0.976	19_C. butyricum vs. 2_E. maltosivorans	ns	>0.9999	19_C. butyricum vs. 2_E. maltosivorans	****	<0.0001
19_C. butyricum vs. 32_E. maltosivorans	ns	0.8687	19_C. butyricum vs. 32_E. maltosivorans	ns	>0.9999	19_C. butyricum vs. 32_E. maltosivorans	****	<0.0001
19_C. butyricum vs. L. reuteri	**	0.005	19_C. butyricum vs. L. reuteri	ns	>0.9999	19_C. butyricum vs. L. reuteri	****	<0.0001
19_C. butyricum vs. Salmonella	ns	0.9993	19_C. butyricum vs. Salmonella	ns	>0.9999	19_C. butyricum vs. Salmonella	ns	>0.9999
19_C. butyricum vs. YCFA	ns	0.9968	19_C. butyricum vs. YCFA	ns	>0.9999	19_C. butyricum vs. YCFA	****	<0.0001
3_C. perfringens vs. 47.3_C. perfringens	ns	0.2637	3_C. perfringens vs. 47.3_C. perfringens	ns	>0.9999	3_C. perfringens vs. 47.3_C. perfringens	ns	0.9765
3_C. perfringens vs. 20_R. litusburensis	****	<0.0001	3_C. perfringens vs. 20_R. litusburensis	ns	0.2447	3_C. perfringens vs. 20_R. litusburensis	****	<0.0001
3_C. perfringens vs. 2_E. maltosivorans	****	<0.0001	3_C. perfringens vs. 2_E. maltosivorans	ns	>0.9999	3_C. perfringens vs. 2_E. maltosivorans	ns	>0.9999
3_C. perfringens vs. 32_E. maltosivorans	****	<0.0001	3_C. perfringens vs. 32_E. maltosivorans	ns	>0.9999	3_C. perfringens vs. 32_E. maltosivorans	ns	0.9973
3_C. perfringens vs. L. reuteri	ns	>0.9999	3_C. perfringens vs. L. reuteri	ns	>0.9999	3_C. perfringens vs. L. reuteri	ns	0.3691
3_C. perfringens vs. Salmonella	***	0.0001	3_C. perfringens vs. Salmonella	ns	>0.9999	3_C. perfringens vs. Salmonella	****	<0.0001
3_C. perfringens vs. YCFA	****	<0.0001	3_C. perfringens vs. YCFA	ns	>0.9999	3_C. perfringens vs. YCFA	ns	0.2296
47.3_C. perfringens vs. 20_R. litusburensis	****	<0.0001	47.3_C. perfringens vs. 20_R. litusburensis	ns	0.2446	47.3_C. perfringens vs. 20_R. litusburensis	****	<0.0001
47.3_C. perfringens vs. 2_E. maltosivorans	****	<0.0001	47.3_C. perfringens vs. 2_E. maltosivorans	ns	>0.9999	47.3_C. perfringens vs. 2_E. maltosivorans	ns	0.7634
47.3_C. perfringens vs. 32_E. maltosivorans	****	<0.0001	47.3_C. perfringens vs. 32_E. maltosivorans	ns	>0.9999	47.3_C. perfringens vs. 32_E. maltosivorans	ns	>0.9999
47.3_C. perfringens vs. L. reuteri	ns	0.2085	47.3_C. perfringens vs. L. reuteri	ns	>0.9999	47.3_C. perfringens vs. L. reuteri	*	0.0106
47.3_C. perfringens vs. Salmonella	****	<0.0001	47.3_C. perfringens vs. Salmonella	ns	>0.9999	47.3_C. perfringens vs. Salmonella	****	<0.0001
47.3_C. perfringens vs. YCFA	****	<0.0001	47.3_C. perfringens vs. YCFA	ns	>0.9999	47.3_C. perfringens vs. YCFA	**	0.005
20_R. litusburensis vs. 2_E. maltosivorans	ns	>0.9999	20_R. litusburensis vs. 2_E. maltosivorans	ns	0.2484	20_R. litusburensis vs. 2_E. maltosivorans	****	<0.0001
20_R. litusburensis vs. 32_E. maltosivorans	ns	>0.9999	20_R. litusburensis vs. 32_E. maltosivorans	ns	0.2472	20_R. litusburensis vs. 32_E. maltosivorans	****	<0.0001
20_R. litusburensis vs. L. reuteri	****	<0.0001	20_R. litusburensis vs. L. reuteri	ns	0.2451	20_R. litusburensis vs. L. reuteri	****	<0.0001
20_R. litusburensis vs. Salmonella	ns	>0.9999	20_R. litusburensis vs. Salmonella	ns	0.2461	20_R. litusburensis vs. Salmonella	ns	0.8102
20_R. litusburensis vs. YCFA	ns	>0.9999	20_R. litusburensis vs. YCFA	ns	0.2431	20_R. litusburensis vs. YCFA	****	<0.0001
2_E. maltosivorans vs. 32_E. maltosivorans	ns	>0.9999	2_E. maltosivorans vs. 32_E. maltosivorans	ns	>0.9999	2_E. maltosivorans vs. 32_E. maltosivorans	ns	0.9079
2_E. maltosivorans vs. L. reuteri	****	<0.0001	2_E. maltosivorans vs. L. reuteri	ns	>0.9999	2_E. maltosivorans vs. L. reuteri	ns	0.7483
2_E. maltosivorans vs. Salmonella	ns	>0.9999	2_E. maltosivorans vs. Salmonella	ns	>0.9999	2_E. maltosivorans vs. Salmonella	****	<0.0001
2_E. maltosivorans vs. YCFA	ns	>0.9999	2_E. maltosivorans vs. YCFA	ns	>0.9999	2_E. maltosivorans vs. YCFA	ns	0.57
32_E. maltosivorans vs. L. reuteri	****	<0.0001	32_E. maltosivorans vs. L. reuteri	ns	>0.9999	32_E. maltosivorans vs. L. reuteri	*	0.0235
32_E. maltosivorans vs. Salmonella	ns	>0.9999	32_E. maltosivorans vs. Salmonella	ns	>0.9999	32_E. maltosivorans vs. Salmonella	****	<0.0001
32_E. maltosivorans vs. YCFA	ns	>0.9999	32_E. maltosivorans vs. YCFA	ns	>0.9999	32_E. maltosivorans vs. YCFA	*	0.0114
Leucyl-proline			Urocanic acid
Tukey's multiple comparisons test	Summary	Adjusted P Value	Tukey's multiple comparisons test	Summary	Adjusted P Value
24_P. phocaeensis vs. 33.1_P. oralis	ns	>0.9999	24_P. phocaeensis vs. 33.1_P. oralis	ns	>0.9999
24_P. phocaeensis vs. 26.3_P. oralis	**	0.002	24_P. phocaeensis vs. 26.3_P. oralis	ns	0.9977
24_P. phocaeensis vs. 38.5_P. oralis	**	0.0017	24_P. phocaeensis vs. 38.5_P. oralis	ns	0.9283
24_P. phocaeensis vs. 44.3_P. bifermentans	ns	>0.9999	24_P. phocaeensis vs. 44.3_P. bifermentans	ns	0.9689
24_P. phocaeensis vs. 58_P. bifermentans	ns	>0.9999	24_P. phocaeensis vs. 58_P. bifermentans	ns	0.9725
24_P. phocaeensis vs. 48.3_P. bifermentans	ns	>0.9999	24_P. phocaeensis vs. 48.3_P. bifermentans	ns	0.9721
24_P. phocaeensis vs. 24.5_C. butyricum	ns	>0.9999	24_P. phocaeensis vs. 24.5_C. butyricum	ns	>0.9999
24_P. phocaeensis vs. 37_C. butyricum	****	<0.0001	24_P. phocaeensis vs. 37_C. butyricum	ns	0.4812
24_P. phocaeensis vs. 19_C. butyricum	**	0.0058	24_P. phocaeensis vs. 19_C. butyricum	ns	0.263
24_P. phocaeensis vs. 3_C. perfringens	****	<0.0001	24_P. phocaeensis vs. 3_C. perfringens	ns	0.142
24_P. phocaeensis vs. 47.3_C. perfringens	**	0.007	24_P. phocaeensis vs. 47.3_C. perfringens	ns	0.902
24_P. phocaeensis vs. 20_R. litusburensis	***	0.0002	24_P. phocaeensis vs. 20_R. litusburensis	ns	0.8666
24_P. phocaeensis vs. 2_E. maltosivorans	****	<0.0001	24_P. phocaeensis vs. 2_E. maltosivorans	****	<0.0001
24_P. phocaeensis vs. 32_E. maltosivorans	****	<0.0001	24_P. phocaeensis vs. 32_E. maltosivorans	****	<0.0001
24_P. phocaeensis vs. L. reuteri	****	<0.0001	24_P. phocaeensis vs. L. reuteri	ns	>0.9999
24_P. phocaeensis vs. Salmonella	***	0.0005	24_P. phocaeensis vs. Salmonella	ns	0.5466
24_P. phocaeensis vs. YCFA	***	0.0002	24_P. phocaeensis vs. YCFA	ns	>0.9999
33.1_P. oralis vs. 26.3_P. oralis	**	0.0043	33.1_P. oralis vs. 26.3_P. oralis	ns	0.8392
33.1_P. oralis vs. 38.5_P. oralis	**	0.0037	33.1_P. oralis vs. 38.5_P. oralis	ns	0.5005
33.1_P. oralis vs. 44.3_P. bifermentans	ns	>0.9999	33.1_P. oralis vs. 44.3_P. bifermentans	ns	>0.9999
33.1_P. oralis vs. 58_P. bifermentans	ns	>0.9999	33.1_P. oralis vs. 58_P. bifermentans	ns	>0.9999
33.1_P. oralis vs. 48.3_P. bifermentans	ns	>0.9999	33.1_P. oralis vs. 48.3_P. bifermentans	ns	>0.9999
33.1_P. oralis vs. 24.5_C. butyricum	ns	>0.9999	33.1_P. oralis vs. 24.5_C. butyricum	ns	>0.9999
33.1_P. oralis vs. 37_C. butyricum	****	<0.0001	33.1_P. oralis vs. 37_C. butyricum	ns	0.122
33.1_P. oralis vs. 19_C. butyricum	*	0.0121	33.1_P. oralis vs. 19_C. butyricum	ns	0.0508
33.1_P. oralis vs. 3_C. perfringens	***	0.0002	33.1_P. oralis vs. 3_C. perfringens	ns	0.5283
33.1_P. oralis vs. 47.3_C. perfringens	*	0.0144	33.1_P. oralis vs. 47.3_C. perfringens	ns	0.9995
33.1_P. oralis vs. 20_R. litusburensis	***	0.0004	33.1_P. oralis vs. 20_R. litusburensis	ns	0.3956
33.1_P. oralis vs. 2_E. maltosivorans	****	<0.0001	33.1_P. oralis vs. 2_E. maltosivorans	****	<0.0001
33.1_P. oralis vs. 32_E. maltosivorans	****	<0.0001	33.1_P. oralis vs. 32_E. maltosivorans	****	<0.0001
33.1_P. oralis vs. L. reuteri	****	<0.0001	33.1_P. oralis vs. L. reuteri	ns	>0.9999
33.1_P. oralis vs. Salmonella	**	0.0012	33.1_P. oralis vs. Salmonella	ns	0.1504
33.1_P. oralis vs. YCFA	***	0.0004	33.1_P. oralis vs. YCFA	ns	>0.9999
26.3_P. oralis vs. 38.5_P. oralis	ns	>0.9999	26.3_P. oralis vs. 38.5_P. oralis	ns	>0.9999
26.3_P. oralis vs. 44.3_P. bifermentans	***	0.001	26.3_P. oralis vs. 44.3_P. bifermentans	ns	0.3112
26.3_P. oralis vs. 58_P. bifermentans	***	0.0006	26.3_P. oralis vs. 58_P. bifermentans	ns	0.3232
26.3_P. oralis vs. 48.3_P. bifermentans	***	0.0006	26.3_P. oralis vs. 48.3_P. bifermentans	ns	0.3219
26.3_P. oralis vs. 24.5_C. butyricum	**	0.0012	26.3_P. oralis vs. 24.5_C. butyricum	ns	0.9994
26.3_P. oralis vs. 37_C. butyricum	ns	0.2301	26.3_P. oralis vs. 37_C. butyricum	ns	0.9953
26.3_P. oralis vs. 19_C. butyricum	ns	>0.9999	26.3_P. oralis vs. 19_C. butyricum	ns	0.9495
26.3_P. oralis vs. 3_C. perfringens	ns	0.9996	26.3_P. oralis vs. 3_C. perfringens	**	0.0061
26.3_P. oralis vs. 47.3_C. perfringens	ns	>0.9999	26.3_P. oralis vs. 47.3_C. perfringens	ns	0.1959
26.3_P. oralis vs. 20_R. litusburensis	ns	>0.9999	26.3_P. oralis vs. 20_R. litusburensis	ns	>0.9999
26.3_P. oralis vs. 2_E. maltosivorans	ns	0.1625	26.3_P. oralis vs. 2_E. maltosivorans	****	<0.0001
26.3_P. oralis vs. 32_E. maltosivorans	ns	0.0693	26.3_P. oralis vs. 32_E. maltosivorans	***	0.0002
26.3_P. oralis vs. L. reuteri	****	<0.0001	26.3_P. oralis vs. L. reuteri	ns	0.9997
26.3_P. oralis vs. Salmonella	ns	>0.9999	26.3_P. oralis vs. Salmonella	ns	0.998
26.3_P. oralis vs. YCFA	ns	>0.9999	26.3_P. oralis vs. YCFA	ns	0.9636
38.5_P. oralis vs. 44.3_P. bifermentans	***	0.0008	38.5_P. oralis vs. 44.3_P. bifermentans	ns	0.1068
38.5_P. oralis vs. 58_P. bifermentans	***	0.0005	38.5_P. oralis vs. 58_P. bifermentans	ns	0.1122
38.5_P. oralis vs. 48.3_P. bifermentans	***	0.0005	38.5_P. oralis vs. 48.3_P. bifermentans	ns	0.1116
38.5_P. oralis vs. 24.5_C. butyricum	**	0.001	38.5_P. oralis vs. 24.5_C. butyricum	ns	0.961
38.5_P. oralis vs. 37_C. butyricum	ns	0.2564	38.5_P. oralis vs. 37_C. butyricum	ns	>0.9999
38.5_P. oralis vs. 19_C. butyricum	ns	>0.9999	38.5_P. oralis vs. 19_C. butyricum	ns	0.9989
38.5_P. oralis vs. 3_C. perfringens	ns	0.9998	38.5_P. oralis vs. 3_C. perfringens	**	0.0013
38.5_P. oralis vs. 47.3_C. perfringens	ns	>0.9999	38.5_P. oralis vs. 47.3_C. perfringens	ns	0.0597
38.5_P. oralis vs. 20_R. litusburensis	ns	>0.9999	38.5_P. oralis vs. 20_R. litusburensis	ns	>0.9999
38.5_P. oralis vs. 2_E. maltosivorans	ns	0.183	38.5_P. oralis vs. 2_E. maltosivorans	***	0.0003
38.5_P. oralis vs. 32_E. maltosivorans	ns	0.0794	38.5_P. oralis vs. 32_E. maltosivorans	***	0.0008
38.5_P. oralis vs. L. reuteri	****	<0.0001	38.5_P. oralis vs. L. reuteri	ns	0.9722
38.5_P. oralis vs. Salmonella	ns	>0.9999	38.5_P. oralis vs. Salmonella	ns	>0.9999
38.5_P. oralis vs. YCFA	ns	>0.9999	38.5_P. oralis vs. YCFA	ns	0.7426
44.3_P. bifermentans vs. 58_P. bifermentans	ns	>0.9999	44.3_P. bifermentans vs. 58_P. bifermentans	ns	>0.9999
44.3_P. bifermentans vs. 48.3_P. bifermentans	ns	>0.9999	44.3_P. bifermentans vs. 48.3_P. bifermentans	ns	>0.9999
44.3_P. bifermentans vs. 24.5_C. butyricum	ns	>0.9999	44.3_P. bifermentans vs. 24.5_C. butyricum	ns	0.9405
44.3_P. bifermentans vs. 37_C. butyricum	****	<0.0001	44.3_P. bifermentans vs. 37_C. butyricum	*	0.015
44.3_P. bifermentans vs. 19_C. butyricum	**	0.0029	44.3_P. bifermentans vs. 19_C. butyricum	**	0.0053
44.3_P. bifermentans vs. 3_C. perfringens	****	<0.0001	44.3_P. bifermentans vs. 3_C. perfringens	ns	0.9612
44.3_P. bifermentans vs. 47.3_C. perfringens	**	0.0035	44.3_P. bifermentans vs. 47.3_C. perfringens	ns	>0.9999
44.3_P. bifermentans vs. 20_R. litusburensis	****	<0.0001	44.3_P. bifermentans vs. 20_R. litusburensis	ns	0.0734
44.3_P. bifermentans vs. 2_E. maltosivorans	****	<0.0001	44.3_P. bifermentans vs. 2_E. maltosivorans	****	<0.0001
44.3_P. bifermentans vs. 32_E. maltosivorans	****	<0.0001	44.3_P. bifermentans vs. 32_E. maltosivorans	****	<0.0001
44.3_P. bifermentans vs. L. reuteri	****	<0.0001	44.3_P. bifermentans vs. L. reuteri	ns	0.9218
44.3_P. bifermentans vs. Salmonella	***	0.0003	44.3_P. bifermentans vs. Salmonella	*	0.0195
44.3_P. bifermentans vs. YCFA	****	<0.0001	44.3_P. bifermentans vs. YCFA	ns	0.9982
58_P. bifermentans vs. 48.3_P. bifermentans	ns	>0.9999	58_P. bifermentans vs. 48.3_P. bifermentans	ns	>0.9999
58_P. bifermentans vs. 24.5_C. butyricum	ns	>0.9999	58_P. bifermentans vs. 24.5_C. butyricum	ns	0.9463
58_P. bifermentans vs. 37_C. butyricum	****	<0.0001	58_P. bifermentans vs. 37_C. butyricum	*	0.0159
58_P. bifermentans vs. 19_C. butyricum	**	0.0019	58_P. bifermentans vs. 19_C. butyricum	**	0.0056
58_P. bifermentans vs. 3_C. perfringens	****	<0.0001	58_P. bifermentans vs. 3_C. perfringens	ns	0.9565
58_P. bifermentans vs. 47.3_C. perfringens	**	0.0023	58_P. bifermentans vs. 47.3_C. perfringens	ns	>0.9999
58_P. bifermentans vs. 20_R. litusburensis	****	<0.0001	58_P. bifermentans vs. 20_R. litusburensis	ns	0.0773
58_P. bifermentans vs. 2_E. maltosivorans	****	<0.0001	58_P. bifermentans vs. 2_E. maltosivorans	****	<0.0001
58_P. bifermentans vs. 32_E. maltosivorans	****	<0.0001	58_P. bifermentans vs. 32_E. maltosivorans	****	<0.0001
58_P. bifermentans vs. L. reuteri	****	<0.0001	58_P. bifermentans vs. L. reuteri	ns	0.9288
58_P. bifermentans vs. Salmonella	***	0.0002	58_P. bifermentans vs. Salmonella	*	0.0207
58_P. bifermentans vs. YCFA	****	<0.0001	58_P. bifermentans vs. YCFA	ns	0.9986
48.3_P. bifermentans vs. 24.5_C. butyricum	ns	>0.9999	48.3_P. bifermentans vs. 24.5_C. butyricum	ns	0.9457
48.3_P. bifermentans vs. 37_C. butyricum	****	<0.0001	48.3_P. bifermentans vs. 37_C. butyricum	*	0.0158
48.3_P. bifermentans vs. 19_C. butyricum	**	0.0017	48.3_P. bifermentans vs. 19_C. butyricum	**	0.0056
48.3_P. bifermentans vs. 3_C. perfringens	****	<0.0001	48.3_P. bifermentans vs. 3_C. perfringens	ns	0.9571
48.3_P. bifermentans vs. 47.3_C. perfringens	**	0.002	48.3_P. bifermentans vs. 47.3_C. perfringens	ns	>0.9999
48.3_P. bifermentans vs. 20_R. litusburensis	****	<0.0001	48.3_P. bifermentans vs. 20_R. litusburensis	ns	0.0769
48.3_P. bifermentans vs. 2_E. maltosivorans	****	<0.0001	48.3_P. bifermentans vs. 2_E. maltosivorans	****	<0.0001
48.3_P. bifermentans vs. 32_E. maltosivorans	****	<0.0001	48.3_P. bifermentans vs. 32_E. maltosivorans	****	<0.0001
48.3_P. bifermentans vs. L. reuteri	****	<0.0001	48.3_P. bifermentans vs. L. reuteri	ns	0.928
48.3_P. bifermentans vs. Salmonella	***	0.0001	48.3_P. bifermentans vs. Salmonella	*	0.0205
48.3_P. bifermentans vs. YCFA	****	<0.0001	48.3_P. bifermentans vs. YCFA	ns	0.9985
24.5_C. butyricum vs. 37_C. butyricum	****	<0.0001	24.5_C. butyricum vs. 37_C. butyricum	ns	0.5686
24.5_C. butyricum vs. 19_C. butyricum	**	0.0035	24.5_C. butyricum vs. 19_C. butyricum	ns	0.3302
24.5_C. butyricum vs. 3_C. perfringens	****	<0.0001	24.5_C. butyricum vs. 3_C. perfringens	ns	0.107
24.5_C. butyricum vs. 47.3_C. perfringens	**	0.0042	24.5_C. butyricum vs. 47.3_C. perfringens	ns	0.846
24.5_C. butyricum vs. 20_R. litusburensis	***	0.0001	24.5_C. butyricum vs. 20_R. litusburensis	ns	0.9176
24.5_C. butyricum vs. 2_E. maltosivorans	****	<0.0001	24.5_C. butyricum vs. 2_E. maltosivorans	****	<0.0001
24.5_C. butyricum vs. 32_E. maltosivorans	****	<0.0001	24.5_C. butyricum vs. 32_E. maltosivorans	****	<0.0001
24.5_C. butyricum vs. L. reuteri	****	<0.0001	24.5_C. butyricum vs. L. reuteri	ns	>0.9999
24.5_C. butyricum vs. Salmonella	***	0.0003	24.5_C. butyricum vs. Salmonella	ns	0.6348
24.5_C. butyricum vs. YCFA	***	0.0001	24.5_C. butyricum vs. YCFA	ns	>0.9999
37_C. butyricum vs. 19_C. butyricum	ns	0.1076	37_C. butyricum vs. 19_C. butyricum	ns	>0.9999
37_C. butyricum vs. 3_C. perfringens	ns	0.8674	37_C. butyricum vs. 3_C. perfringens	***	0.0001
37_C. butyricum vs. 47.3_C. perfringens	ns	0.093	37_C. butyricum vs. 47.3_C. perfringens	**	0.0076
37_C. butyricum vs. 20_R. litusburensis	ns	0.704	37_C. butyricum vs. 20_R. litusburensis	ns	>0.9999
37_C. butyricum vs. 2_E. maltosivorans	ns	>0.9999	37_C. butyricum vs. 2_E. maltosivorans	**	0.0026
37_C. butyricum vs. 32_E. maltosivorans	ns	>0.9999	37_C. butyricum vs. 32_E. maltosivorans	**	0.0075
37_C. butyricum vs. L. reuteri	****	<0.0001	37_C. butyricum vs. L. reuteri	ns	0.6117
37_C. butyricum vs. Salmonella	ns	0.4859	37_C. butyricum vs. Salmonella	ns	>0.9999
37_C. butyricum vs. YCFA	ns	0.7308	37_C. butyricum vs. YCFA	ns	0.2548
19_C. butyricum vs. 3_C. perfringens	ns	0.9887	19_C. butyricum vs. 3_C. perfringens	****	<0.0001
19_C. butyricum vs. 47.3_C. perfringens	ns	>0.9999	19_C. butyricum vs. 47.3_C. perfringens	**	0.0026
19_C. butyricum vs. 20_R. litusburensis	ns	0.9991	19_C. butyricum vs. 20_R. litusburensis	ns	0.9998
19_C. butyricum vs. 2_E. maltosivorans	ns	0.072	19_C. butyricum vs. 2_E. maltosivorans	**	0.0075
19_C. butyricum vs. 32_E. maltosivorans	*	0.0278	19_C. butyricum vs. 32_E. maltosivorans	*	0.0209
19_C. butyricum vs. L. reuteri	****	<0.0001	19_C. butyricum vs. L. reuteri	ns	0.3664
19_C. butyricum vs. Salmonella	ns	>0.9999	19_C. butyricum vs. Salmonella	ns	>0.9999
19_C. butyricum vs. YCFA	ns	0.9986	19_C. butyricum vs. YCFA	ns	0.1188
3_C. perfringens vs. 47.3_C. perfringens	ns	0.9827	3_C. perfringens vs. 47.3_C. perfringens	ns	0.9917
3_C. perfringens vs. 20_R. litusburensis	ns	>0.9999	3_C. perfringens vs. 20_R. litusburensis	***	0.0008
3_C. perfringens vs. 2_E. maltosivorans	ns	0.7768	3_C. perfringens vs. 2_E. maltosivorans	****	<0.0001
3_C. perfringens vs. 32_E. maltosivorans	ns	0.5266	3_C. perfringens vs. 32_E. maltosivorans	****	<0.0001
3_C. perfringens vs. L. reuteri	****	<0.0001	3_C. perfringens vs. L. reuteri	ns	0.0927
3_C. perfringens vs. Salmonella	ns	>0.9999	3_C. perfringens vs. Salmonella	***	0.0002
3_C. perfringens vs. YCFA	ns	>0.9999	3_C. perfringens vs. YCFA	ns	0.3045
47.3_C. perfringens vs. 20_R. litusburensis	ns	0.9982	47.3_C. perfringens vs. 20_R. litusburensis	*	0.0399
47.3_C. perfringens vs. 2_E. maltosivorans	ns	0.0617	47.3_C. perfringens vs. 2_E. maltosivorans	****	<0.0001
47.3_C. perfringens vs. 32_E. maltosivorans	*	0.0235	47.3_C. perfringens vs. 32_E. maltosivorans	****	<0.0001
47.3_C. perfringens vs. L. reuteri	****	<0.0001	47.3_C. perfringens vs. L. reuteri	ns	0.8136
47.3_C. perfringens vs. Salmonella	ns	>0.9999	47.3_C. perfringens vs. Salmonella	**	0.0099
47.3_C. perfringens vs. YCFA	ns	0.9974	47.3_C. perfringens vs. YCFA	ns	0.9869
20_R. litusburensis vs. 2_E. maltosivorans	ns	0.5872	20_R. litusburensis vs. 2_E. maltosivorans	***	0.0004
20_R. litusburensis vs. 32_E. maltosivorans	ns	0.342	20_R. litusburensis vs. 32_E. maltosivorans	**	0.0012
20_R. litusburensis vs. L. reuteri	****	<0.0001	20_R. litusburensis vs. L. reuteri	ns	0.9371
20_R. litusburensis vs. Salmonella	ns	>0.9999	20_R. litusburensis vs. Salmonella	ns	>0.9999
20_R. litusburensis vs. YCFA	ns	>0.9999	20_R. litusburensis vs. YCFA	ns	0.6366
2_E. maltosivorans vs. 32_E. maltosivorans	ns	>0.9999	2_E. maltosivorans vs. 32_E. maltosivorans	ns	>0.9999
2_E. maltosivorans vs. L. reuteri	****	<0.0001	2_E. maltosivorans vs. L. reuteri	****	<0.0001
2_E. maltosivorans vs. Salmonella	ns	0.3754	2_E. maltosivorans vs. Salmonella	**	0.0019
2_E. maltosivorans vs. YCFA	ns	0.6159	2_E. maltosivorans vs. YCFA	****	<0.0001
32_E. maltosivorans vs. L. reuteri	****	<0.0001	32_E. maltosivorans vs. L. reuteri	****	<0.0001
32_E. maltosivorans vs. Salmonella	ns	0.1885	32_E. maltosivorans vs. Salmonella	**	0.0057
32_E. maltosivorans vs. YCFA	ns	0.3664	32_E. maltosivorans vs. YCFA	****	<0.0001
