# Supplementary material for: The protective role of commensal gut microbes and their metabolites against bacterial pathogens
Source: Gut Microbes. 2024 May 26;16(1):2356275. doi: 10.1080/19490976.2024.2356275 (PMC11135852; doi:10.1080/19490976.2024.2356275)
Supplement: Supplemental Material [file KGMI_A_2356275_SM6288.zip › Table S6.xlsx]

## Sheet: Sheet 1 - significant_correlati
Table S6. The correlation between the tested compounds and the altered KEGG pathways of the "Kill" vs. "No_Kill" groups.
variable1	variable2	correlation	p_value
Phenylalanine	KEGG::V-type ATPase	0.9258200997725515	0.008049893100837695
Phenylalanine	KEGG::3-Hydroxypropionate Bicycle	0.9258200997725515	0.008049893100837695
Leu-Pro	KEGG::bidirectional polyphosphate	0.9258200997725515	0.008049893100837695
Phenylalanine	KEGG::TCA Cycle	-0.9258200997725515	0.00804989310083773
Phenylalanine	KEGG::NADH-quinone oxidoreductase	-0.9258200997725515	0.00804989310083773
Urocanic acid	KEGG::V-type ATPase	-0.9258200997725515	0.00804989310083773
Urocanic acid	KEGG::3-Hydroxypropionate Bicycle	-0.9258200997725515	0.00804989310083773
Xanthurenic acid	KEGG::3-Hydroxypropionate Bicycle	-0.9258200997725515	0.00804989310083773
Phenylalanine	KEGG::Mixed acid: PEP to Succinate via OAA, malate & fumarate	-0.9258200997725515	0.00804989310083773
Adenine	KEGG::alpha-amylase	0.8783100656536799	0.021311641128756713
Adenosine	KEGG::alpha-amylase	0.8783100656536799	0.021311641128756713
Leu-Pro	KEGG::alpha-amylase	0.8783100656536799	0.021311641128756713
Phenylalanine	KEGG::alpha-amylase	0.8783100656536799	0.021311641128756713
Val-Pro	KEGG::alpha-amylase	0.8783100656536799	0.021311641128756713
Agmatine	KEGG::Ferric iron ABC-type substrate-binding AfuA	0.8783100656536799	0.021311641128756713
Hypoxanthine	KEGG::alpha-amylase	-0.8783100656536799	0.021311641128756765
Urocanic acid	KEGG::alpha-amylase	-0.8783100656536799	0.021311641128756765
Xanthurenic acid	KEGG::alpha-amylase	-0.8783100656536799	0.021311641128756765
Guanine	KEGG::tryptophan	0.8366600265340755	0.03784096948581315
Leu-Thr	KEGG::tryptophan	0.8366600265340755	0.03784096948581315
Hypoxanthine	KEGG::V-type ATPase	-0.8332380897952965	0.039395516478851075
Xanthurenic acid	KEGG::V-type ATPase	-0.8332380897952965	0.039395516478851075
Adenine	KEGG::V-type ATPase	0.8332380897952965	0.039395516478851186
Adenosine	KEGG::V-type ATPase	0.8332380897952965	0.039395516478851186
Val-Pro	KEGG::V-type ATPase	0.8332380897952965	0.039395516478851186
Adenosine	KEGG::4-Hydroxybutyrate/3-hydroxypropionate	0.828078671210825	0.041794680456045286
Leu-Pro	KEGG::4-Hydroxybutyrate/3-hydroxypropionate	0.828078671210825	0.041794680456045286
Phenylalanine	KEGG::4-Hydroxybutyrate/3-hydroxypropionate	0.828078671210825	0.041794680456045286
Val-Pro	KEGG::4-Hydroxybutyrate/3-hydroxypropionate	0.828078671210825	0.041794680456045286
Adenosine	KEGG::thiamin biosynthesis	0.828078671210825	0.041794680456045286
Leu-Pro	KEGG::thiamin biosynthesis	0.828078671210825	0.041794680456045286
Phenylalanine	KEGG::thiamin biosynthesis	0.828078671210825	0.041794680456045286
Val-Pro	KEGG::thiamin biosynthesis	0.828078671210825	0.041794680456045286
Adenosine	KEGG::transporter: phosphate	0.828078671210825	0.041794680456045286
Leu-Pro	KEGG::transporter: phosphate	0.828078671210825	0.041794680456045286
Phenylalanine	KEGG::transporter: phosphate	0.828078671210825	0.041794680456045286
Val-Pro	KEGG::transporter: phosphate	0.828078671210825	0.041794680456045286
Adenosine	KEGG::Competence-related core components	0.828078671210825	0.041794680456045286
Leu-Pro	KEGG::Competence-related core components	0.828078671210825	0.041794680456045286
Phenylalanine	KEGG::Competence-related core components	0.828078671210825	0.041794680456045286
Val-Pro	KEGG::Competence-related core components	0.828078671210825	0.041794680456045286
Hypoxanthine	KEGG::Anaplerotic genes	0.828078671210825	0.041794680456045286
Adenosine	KEGG::Cobalt transporter CbiMQ	0.828078671210825	0.041794680456045286
Leu-Pro	KEGG::Cobalt transporter CbiMQ	0.828078671210825	0.041794680456045286
Phenylalanine	KEGG::Cobalt transporter CbiMQ	0.828078671210825	0.041794680456045286
Val-Pro	KEGG::Cobalt transporter CbiMQ	0.828078671210825	0.041794680456045286
Adenine	KEGG::Nickel ABC-type substrate-binding NikA	0.828078671210825	0.041794680456045286
Adenosine	KEGG::Nickel ABC-type substrate-binding NikA	0.828078671210825	0.041794680456045286
Agmatine	KEGG::Nickel ABC-type substrate-binding NikA	0.828078671210825	0.041794680456045286
Glutamine	KEGG::Nickel ABC-type substrate-binding NikA	0.828078671210825	0.041794680456045286
Guanine	KEGG::Nickel ABC-type substrate-binding NikA	0.828078671210825	0.041794680456045286
Leu-Pro	KEGG::Nickel ABC-type substrate-binding NikA	0.828078671210825	0.041794680456045286
Leu-Thr	KEGG::Nickel ABC-type substrate-binding NikA	0.828078671210825	0.041794680456045286
Val-Pro	KEGG::Nickel ABC-type substrate-binding NikA	0.828078671210825	0.041794680456045286
Adenosine	KEGG::Copper transporter CopA	0.828078671210825	0.041794680456045286
Leu-Pro	KEGG::Copper transporter CopA	0.828078671210825	0.041794680456045286
Phenylalanine	KEGG::Copper transporter CopA	0.828078671210825	0.041794680456045286
Val-Pro	KEGG::Copper transporter CopA	0.828078671210825	0.041794680456045286
Adenosine	KEGG::proline	0.828078671210825	0.041794680456045286
Leu-Pro	KEGG::proline	0.828078671210825	0.041794680456045286
Phenylalanine	KEGG::proline	0.828078671210825	0.041794680456045286
Val-Pro	KEGG::proline	0.828078671210825	0.041794680456045286
Adenosine	KEGG::starch/glycogen synthesis	0.828078671210825	0.041794680456045286
Leu-Pro	KEGG::starch/glycogen synthesis	0.828078671210825	0.041794680456045286
Phenylalanine	KEGG::starch/glycogen synthesis	0.828078671210825	0.041794680456045286
Val-Pro	KEGG::starch/glycogen synthesis	0.828078671210825	0.041794680456045286
Adenosine	KEGG::polyhydroxybutyrate synthesis	0.828078671210825	0.041794680456045286
Leu-Pro	KEGG::polyhydroxybutyrate synthesis	0.828078671210825	0.041794680456045286
Phenylalanine	KEGG::polyhydroxybutyrate synthesis	0.828078671210825	0.041794680456045286
Val-Pro	KEGG::polyhydroxybutyrate synthesis	0.828078671210825	0.041794680456045286
Adenine	KEGG::staphyloaxanthin biosynthesis	0.828078671210825	0.041794680456045286
Adenosine	KEGG::staphyloaxanthin biosynthesis	0.828078671210825	0.041794680456045286
Agmatine	KEGG::staphyloaxanthin biosynthesis	0.828078671210825	0.041794680456045286
Glutamine	KEGG::staphyloaxanthin biosynthesis	0.828078671210825	0.041794680456045286
Guanine	KEGG::staphyloaxanthin biosynthesis	0.828078671210825	0.041794680456045286
Leu-Pro	KEGG::staphyloaxanthin biosynthesis	0.828078671210825	0.041794680456045286
Leu-Thr	KEGG::staphyloaxanthin biosynthesis	0.828078671210825	0.041794680456045286
Val-Pro	KEGG::staphyloaxanthin biosynthesis	0.828078671210825	0.041794680456045286
Hypoxanthine	KEGG::4-Hydroxybutyrate/3-hydroxypropionate	-0.828078671210825	0.041794680456045404
Xanthurenic acid	KEGG::beta-N-acetylhexosaminidase	-0.828078671210825	0.041794680456045404
Hypoxanthine	KEGG::thiamin biosynthesis	-0.828078671210825	0.041794680456045404
Hypoxanthine	KEGG::transporter: phosphate	-0.828078671210825	0.041794680456045404
Hypoxanthine	KEGG::Competence-related core components	-0.828078671210825	0.041794680456045404
Adenosine	KEGG::Anaplerotic genes	-0.828078671210825	0.041794680456045404
Leu-Pro	KEGG::Anaplerotic genes	-0.828078671210825	0.041794680456045404
Phenylalanine	KEGG::Anaplerotic genes	-0.828078671210825	0.041794680456045404
Val-Pro	KEGG::Anaplerotic genes	-0.828078671210825	0.041794680456045404
Hypoxanthine	KEGG::Cobalt transporter CbiMQ	-0.828078671210825	0.041794680456045404
Hypoxanthine	KEGG::Nickel ABC-type substrate-binding NikA	-0.828078671210825	0.041794680456045404
Hypoxanthine	KEGG::Copper transporter CopA	-0.828078671210825	0.041794680456045404
Hypoxanthine	KEGG::proline	-0.828078671210825	0.041794680456045404
Hypoxanthine	KEGG::starch/glycogen synthesis	-0.828078671210825	0.041794680456045404
Hypoxanthine	KEGG::polyhydroxybutyrate synthesis	-0.828078671210825	0.041794680456045404
Hypoxanthine	KEGG::staphyloaxanthin biosynthesis	-0.828078671210825	0.041794680456045404
