# Supplementary material for: The protective role of commensal gut microbes and their metabolites against bacterial pathogens
Source: Gut Microbes. 2024 May 26;16(1):2356275. doi: 10.1080/19490976.2024.2356275 (PMC11135852; doi:10.1080/19490976.2024.2356275)
Supplement: Supplemental Material [file KGMI_A_2356275_SM6288.zip › Table S7 F6.xlsx]

## Sheet: Sheet1
Table S7: One-way ANOVA multiple comparison results of the different co-cultures for the presented metabolites in Figure 6.
Valyl-proline			Tryptophyl-proline
Tukey's multiple comparisons test	Summary	Adjusted P Value	Tukey's multiple comparisons test	Summary	Adjusted P Value
24_P. phocaeensis vs. 33.1_P. oralis	ns	>0.9999	24_P. phocaeensis vs. 33.1_P. oralis	ns	>0.9999
24_P. phocaeensis vs. 26.3_P. oralis	ns	0.9083	24_P. phocaeensis vs. 26.3_P. oralis	ns	>0.9999
24_P. phocaeensis vs. 38.5_P. oralis	ns	0.6397	24_P. phocaeensis vs. 38.5_P. oralis	ns	>0.9999
24_P. phocaeensis vs. 44.3_P. bifermentans	ns	>0.9999	24_P. phocaeensis vs. 44.3_P. bifermentans	ns	>0.9999
24_P. phocaeensis vs. 58_P. bifermentans	ns	>0.9999	24_P. phocaeensis vs. 58_P. bifermentans	ns	>0.9999
24_P. phocaeensis vs. 48.3_P. bifermentans	ns	>0.9999	24_P. phocaeensis vs. 48.3_P. bifermentans	ns	>0.9999
24_P. phocaeensis vs. 24.5_C. butyricum	ns	>0.9999	24_P. phocaeensis vs. 24.5_C. butyricum	ns	>0.9999
24_P. phocaeensis vs. 37_C. butyricum	ns	0.1073	24_P. phocaeensis vs. 37_C. butyricum	****	<0.0001
24_P. phocaeensis vs. 19_C. butyricum	***	0.0008	24_P. phocaeensis vs. 19_C. butyricum	****	<0.0001
24_P. phocaeensis vs. 3_C. perfringens	ns	>0.9999	24_P. phocaeensis vs. 3_C. perfringens	ns	0.9998
24_P. phocaeensis vs. 47.3_C. perfringens	ns	>0.9999	24_P. phocaeensis vs. 47.3_C. perfringens	ns	0.9998
24_P. phocaeensis vs. 20_R. litusburensis	ns	0.83	24_P. phocaeensis vs. 20_R. litusburensis	ns	>0.9999
24_P. phocaeensis vs. 2_E. maltosivorans	****	<0.0001	24_P. phocaeensis vs. 2_E. maltosivorans	****	<0.0001
24_P. phocaeensis vs. 32_E. maltosivorans	****	<0.0001	24_P. phocaeensis vs. 32_E. maltosivorans	****	<0.0001
24_P. phocaeensis vs. L. reuteri	ns	0.6322	24_P. phocaeensis vs. L. reuteri	****	<0.0001
24_P. phocaeensis vs. Salmonella	****	<0.0001	24_P. phocaeensis vs. Salmonella	****	<0.0001
24_P. phocaeensis vs. YCFA	**	0.0087	24_P. phocaeensis vs. YCFA	**	0.0037
33.1_P. oralis vs. 26.3_P. oralis	ns	0.9947	33.1_P. oralis vs. 26.3_P. oralis	ns	>0.9999
33.1_P. oralis vs. 38.5_P. oralis	ns	0.9111	33.1_P. oralis vs. 38.5_P. oralis	ns	>0.9999
33.1_P. oralis vs. 44.3_P. bifermentans	ns	>0.9999	33.1_P. oralis vs. 44.3_P. bifermentans	ns	>0.9999
33.1_P. oralis vs. 58_P. bifermentans	ns	>0.9999	33.1_P. oralis vs. 58_P. bifermentans	ns	>0.9999
33.1_P. oralis vs. 48.3_P. bifermentans	ns	>0.9999	33.1_P. oralis vs. 48.3_P. bifermentans	ns	>0.9999
33.1_P. oralis vs. 24.5_C. butyricum	ns	>0.9999	33.1_P. oralis vs. 24.5_C. butyricum	ns	>0.9999
33.1_P. oralis vs. 37_C. butyricum	ns	0.2929	33.1_P. oralis vs. 37_C. butyricum	****	<0.0001
33.1_P. oralis vs. 19_C. butyricum	**	0.0034	33.1_P. oralis vs. 19_C. butyricum	****	<0.0001
33.1_P. oralis vs. 3_C. perfringens	ns	>0.9999	33.1_P. oralis vs. 3_C. perfringens	ns	0.9991
33.1_P. oralis vs. 47.3_C. perfringens	ns	>0.9999	33.1_P. oralis vs. 47.3_C. perfringens	ns	0.999
33.1_P. oralis vs. 20_R. litusburensis	ns	0.9813	33.1_P. oralis vs. 20_R. litusburensis	ns	>0.9999
33.1_P. oralis vs. 2_E. maltosivorans	****	<0.0001	33.1_P. oralis vs. 2_E. maltosivorans	****	<0.0001
33.1_P. oralis vs. 32_E. maltosivorans	****	<0.0001	33.1_P. oralis vs. 32_E. maltosivorans	****	<0.0001
33.1_P. oralis vs. L. reuteri	ns	0.9071	33.1_P. oralis vs. L. reuteri	****	<0.0001
33.1_P. oralis vs. Salmonella	****	<0.0001	33.1_P. oralis vs. Salmonella	****	<0.0001
33.1_P. oralis vs. YCFA	*	0.0331	33.1_P. oralis vs. YCFA	**	0.0026
26.3_P. oralis vs. 38.5_P. oralis	ns	>0.9999	26.3_P. oralis vs. 38.5_P. oralis	ns	>0.9999
26.3_P. oralis vs. 44.3_P. bifermentans	ns	0.9993	26.3_P. oralis vs. 44.3_P. bifermentans	ns	>0.9999
26.3_P. oralis vs. 58_P. bifermentans	ns	0.9442	26.3_P. oralis vs. 58_P. bifermentans	ns	>0.9999
26.3_P. oralis vs. 48.3_P. bifermentans	ns	0.9269	26.3_P. oralis vs. 48.3_P. bifermentans	ns	>0.9999
26.3_P. oralis vs. 24.5_C. butyricum	ns	0.9782	26.3_P. oralis vs. 24.5_C. butyricum	ns	>0.9999
26.3_P. oralis vs. 37_C. butyricum	ns	0.9782	26.3_P. oralis vs. 37_C. butyricum	****	<0.0001
26.3_P. oralis vs. 19_C. butyricum	ns	0.1103	26.3_P. oralis vs. 19_C. butyricum	****	<0.0001
26.3_P. oralis vs. 3_C. perfringens	ns	0.9793	26.3_P. oralis vs. 3_C. perfringens	ns	>0.9999
26.3_P. oralis vs. 47.3_C. perfringens	ns	0.9979	26.3_P. oralis vs. 47.3_C. perfringens	ns	>0.9999
26.3_P. oralis vs. 20_R. litusburensis	ns	>0.9999	26.3_P. oralis vs. 20_R. litusburensis	ns	>0.9999
26.3_P. oralis vs. 2_E. maltosivorans	****	<0.0001	26.3_P. oralis vs. 2_E. maltosivorans	****	<0.0001
26.3_P. oralis vs. 32_E. maltosivorans	****	<0.0001	26.3_P. oralis vs. 32_E. maltosivorans	****	<0.0001
26.3_P. oralis vs. L. reuteri	ns	>0.9999	26.3_P. oralis vs. L. reuteri	****	<0.0001
26.3_P. oralis vs. Salmonella	****	<0.0001	26.3_P. oralis vs. Salmonella	****	<0.0001
26.3_P. oralis vs. YCFA	ns	0.5033	26.3_P. oralis vs. YCFA	**	0.0075
38.5_P. oralis vs. 44.3_P. bifermentans	ns	0.968	38.5_P. oralis vs. 44.3_P. bifermentans	ns	>0.9999
38.5_P. oralis vs. 58_P. bifermentans	ns	0.7163	38.5_P. oralis vs. 58_P. bifermentans	ns	>0.9999
38.5_P. oralis vs. 48.3_P. bifermentans	ns	0.6767	38.5_P. oralis vs. 48.3_P. bifermentans	ns	>0.9999
38.5_P. oralis vs. 24.5_C. butyricum	ns	0.8207	38.5_P. oralis vs. 24.5_C. butyricum	ns	>0.9999
38.5_P. oralis vs. 37_C. butyricum	ns	0.9997	38.5_P. oralis vs. 37_C. butyricum	****	<0.0001
38.5_P. oralis vs. 19_C. butyricum	ns	0.2954	38.5_P. oralis vs. 19_C. butyricum	****	<0.0001
38.5_P. oralis vs. 3_C. perfringens	ns	0.8252	38.5_P. oralis vs. 3_C. perfringens	ns	>0.9999
38.5_P. oralis vs. 47.3_C. perfringens	ns	0.944	38.5_P. oralis vs. 47.3_C. perfringens	ns	>0.9999
38.5_P. oralis vs. 20_R. litusburensis	ns	>0.9999	38.5_P. oralis vs. 20_R. litusburensis	ns	>0.9999
38.5_P. oralis vs. 2_E. maltosivorans	****	<0.0001	38.5_P. oralis vs. 2_E. maltosivorans	****	<0.0001
38.5_P. oralis vs. 32_E. maltosivorans	****	<0.0001	38.5_P. oralis vs. 32_E. maltosivorans	****	<0.0001
38.5_P. oralis vs. L. reuteri	ns	>0.9999	38.5_P. oralis vs. L. reuteri	****	<0.0001
38.5_P. oralis vs. Salmonella	****	<0.0001	38.5_P. oralis vs. Salmonella	****	<0.0001
38.5_P. oralis vs. YCFA	ns	0.8184	38.5_P. oralis vs. YCFA	**	0.0093
44.3_P. bifermentans vs. 58_P. bifermentans	ns	>0.9999	44.3_P. bifermentans vs. 58_P. bifermentans	ns	>0.9999
44.3_P. bifermentans vs. 48.3_P. bifermentans	ns	>0.9999	44.3_P. bifermentans vs. 48.3_P. bifermentans	ns	>0.9999
44.3_P. bifermentans vs. 24.5_C. butyricum	ns	>0.9999	44.3_P. bifermentans vs. 24.5_C. butyricum	ns	>0.9999
44.3_P. bifermentans vs. 37_C. butyricum	ns	0.4189	44.3_P. bifermentans vs. 37_C. butyricum	****	<0.0001
44.3_P. bifermentans vs. 19_C. butyricum	**	0.0063	44.3_P. bifermentans vs. 19_C. butyricum	****	<0.0001
44.3_P. bifermentans vs. 3_C. perfringens	ns	>0.9999	44.3_P. bifermentans vs. 3_C. perfringens	ns	0.9998
44.3_P. bifermentans vs. 47.3_C. perfringens	ns	>0.9999	44.3_P. bifermentans vs. 47.3_C. perfringens	ns	0.9998
44.3_P. bifermentans vs. 20_R. litusburensis	ns	0.9962	44.3_P. bifermentans vs. 20_R. litusburensis	ns	>0.9999
44.3_P. bifermentans vs. 2_E. maltosivorans	****	<0.0001	44.3_P. bifermentans vs. 2_E. maltosivorans	****	<0.0001
44.3_P. bifermentans vs. 32_E. maltosivorans	****	<0.0001	44.3_P. bifermentans vs. 32_E. maltosivorans	****	<0.0001
44.3_P. bifermentans vs. L. reuteri	ns	0.966	44.3_P. bifermentans vs. L. reuteri	****	<0.0001
44.3_P. bifermentans vs. Salmonella	****	<0.0001	44.3_P. bifermentans vs. Salmonella	****	<0.0001
44.3_P. bifermentans vs. YCFA	ns	0.0573	44.3_P. bifermentans vs. YCFA	**	0.004
58_P. bifermentans vs. 48.3_P. bifermentans	ns	>0.9999	58_P. bifermentans vs. 48.3_P. bifermentans	ns	>0.9999
58_P. bifermentans vs. 24.5_C. butyricum	ns	>0.9999	58_P. bifermentans vs. 24.5_C. butyricum	ns	>0.9999
58_P. bifermentans vs. 37_C. butyricum	ns	0.1384	58_P. bifermentans vs. 37_C. butyricum	****	<0.0001
58_P. bifermentans vs. 19_C. butyricum	**	0.0011	58_P. bifermentans vs. 19_C. butyricum	****	<0.0001
58_P. bifermentans vs. 3_C. perfringens	ns	>0.9999	58_P. bifermentans vs. 3_C. perfringens	ns	0.9997
58_P. bifermentans vs. 47.3_C. perfringens	ns	>0.9999	58_P. bifermentans vs. 47.3_C. perfringens	ns	0.9997
58_P. bifermentans vs. 20_R. litusburensis	ns	0.8842	58_P. bifermentans vs. 20_R. litusburensis	ns	>0.9999
58_P. bifermentans vs. 2_E. maltosivorans	****	<0.0001	58_P. bifermentans vs. 2_E. maltosivorans	****	<0.0001
58_P. bifermentans vs. 32_E. maltosivorans	****	<0.0001	58_P. bifermentans vs. 32_E. maltosivorans	****	<0.0001
58_P. bifermentans vs. L. reuteri	ns	0.7092	58_P. bifermentans vs. L. reuteri	****	<0.0001
58_P. bifermentans vs. Salmonella	****	<0.0001	58_P. bifermentans vs. Salmonella	****	<0.0001
58_P. bifermentans vs. YCFA	*	0.012	58_P. bifermentans vs. YCFA	**	0.0034
48.3_P. bifermentans vs. 24.5_C. butyricum	ns	>0.9999	48.3_P. bifermentans vs. 24.5_C. butyricum	ns	>0.9999
48.3_P. bifermentans vs. 37_C. butyricum	ns	0.1213	48.3_P. bifermentans vs. 37_C. butyricum	****	<0.0001
48.3_P. bifermentans vs. 19_C. butyricum	***	0.0009	48.3_P. bifermentans vs. 19_C. butyricum	****	<0.0001
48.3_P. bifermentans vs. 3_C. perfringens	ns	>0.9999	48.3_P. bifermentans vs. 3_C. perfringens	ns	0.9993
48.3_P. bifermentans vs. 47.3_C. perfringens	ns	>0.9999	48.3_P. bifermentans vs. 47.3_C. perfringens	ns	0.9993
48.3_P. bifermentans vs. 20_R. litusburensis	ns	0.8573	48.3_P. bifermentans vs. 20_R. litusburensis	ns	>0.9999
48.3_P. bifermentans vs. 2_E. maltosivorans	****	<0.0001	48.3_P. bifermentans vs. 2_E. maltosivorans	****	<0.0001
48.3_P. bifermentans vs. 32_E. maltosivorans	****	<0.0001	48.3_P. bifermentans vs. 32_E. maltosivorans	****	<0.0001
48.3_P. bifermentans vs. L. reuteri	ns	0.6694	48.3_P. bifermentans vs. L. reuteri	****	<0.0001
48.3_P. bifermentans vs. Salmonella	****	<0.0001	48.3_P. bifermentans vs. Salmonella	****	<0.0001
48.3_P. bifermentans vs. YCFA	*	0.0101	48.3_P. bifermentans vs. YCFA	**	0.0029
24.5_C. butyricum vs. 37_C. butyricum	ns	0.1998	24.5_C. butyricum vs. 37_C. butyricum	****	<0.0001
24.5_C. butyricum vs. 19_C. butyricum	**	0.0018	24.5_C. butyricum vs. 19_C. butyricum	****	<0.0001
24.5_C. butyricum vs. 3_C. perfringens	ns	>0.9999	24.5_C. butyricum vs. 3_C. perfringens	ns	0.9997
24.5_C. butyricum vs. 47.3_C. perfringens	ns	>0.9999	24.5_C. butyricum vs. 47.3_C. perfringens	ns	0.9997
24.5_C. butyricum vs. 20_R. litusburensis	ns	0.944	24.5_C. butyricum vs. 20_R. litusburensis	ns	>0.9999
24.5_C. butyricum vs. 2_E. maltosivorans	****	<0.0001	24.5_C. butyricum vs. 2_E. maltosivorans	****	<0.0001
24.5_C. butyricum vs. 32_E. maltosivorans	****	<0.0001	24.5_C. butyricum vs. 32_E. maltosivorans	****	<0.0001
24.5_C. butyricum vs. L. reuteri	ns	0.8149	24.5_C. butyricum vs. L. reuteri	****	<0.0001
24.5_C. butyricum vs. Salmonella	****	<0.0001	24.5_C. butyricum vs. Salmonella	****	<0.0001
24.5_C. butyricum vs. YCFA	*	0.0194	24.5_C. butyricum vs. YCFA	**	0.0034
37_C. butyricum vs. 19_C. butyricum	ns	0.9127	37_C. butyricum vs. 19_C. butyricum	ns	>0.9999
37_C. butyricum vs. 3_C. perfringens	ns	0.2032	37_C. butyricum vs. 3_C. perfringens	****	<0.0001
37_C. butyricum vs. 47.3_C. perfringens	ns	0.3518	37_C. butyricum vs. 47.3_C. perfringens	****	<0.0001
37_C. butyricum vs. 20_R. litusburensis	ns	0.9935	37_C. butyricum vs. 20_R. litusburensis	****	<0.0001
37_C. butyricum vs. 2_E. maltosivorans	****	<0.0001	37_C. butyricum vs. 2_E. maltosivorans	ns	>0.9999
37_C. butyricum vs. 32_E. maltosivorans	****	<0.0001	37_C. butyricum vs. 32_E. maltosivorans	ns	>0.9999
37_C. butyricum vs. L. reuteri	ns	0.9997	37_C. butyricum vs. L. reuteri	****	<0.0001
37_C. butyricum vs. Salmonella	****	<0.0001	37_C. butyricum vs. Salmonella	ns	0.9838
37_C. butyricum vs. YCFA	ns	0.9999	37_C. butyricum vs. YCFA	ns	0.0567
19_C. butyricum vs. 3_C. perfringens	**	0.0019	19_C. butyricum vs. 3_C. perfringens	****	<0.0001
19_C. butyricum vs. 47.3_C. perfringens	**	0.0046	19_C. butyricum vs. 47.3_C. perfringens	****	<0.0001
19_C. butyricum vs. 20_R. litusburensis	ns	0.1621	19_C. butyricum vs. 20_R. litusburensis	****	<0.0001
19_C. butyricum vs. 2_E. maltosivorans	****	<0.0001	19_C. butyricum vs. 2_E. maltosivorans	ns	0.9507
19_C. butyricum vs. 32_E. maltosivorans	****	<0.0001	19_C. butyricum vs. 32_E. maltosivorans	ns	>0.9999
19_C. butyricum vs. L. reuteri	ns	0.3011	19_C. butyricum vs. L. reuteri	****	<0.0001
19_C. butyricum vs. Salmonella	****	<0.0001	19_C. butyricum vs. Salmonella	ns	0.656
19_C. butyricum vs. YCFA	ns	>0.9999	19_C. butyricum vs. YCFA	**	0.0067
3_C. perfringens vs. 47.3_C. perfringens	ns	>0.9999	3_C. perfringens vs. 47.3_C. perfringens	ns	>0.9999
3_C. perfringens vs. 20_R. litusburensis	ns	0.9462	3_C. perfringens vs. 20_R. litusburensis	ns	>0.9999
3_C. perfringens vs. 2_E. maltosivorans	****	<0.0001	3_C. perfringens vs. 2_E. maltosivorans	****	<0.0001
3_C. perfringens vs. 32_E. maltosivorans	****	<0.0001	3_C. perfringens vs. 32_E. maltosivorans	****	<0.0001
3_C. perfringens vs. L. reuteri	ns	0.8194	3_C. perfringens vs. L. reuteri	****	<0.0001
3_C. perfringens vs. Salmonella	****	<0.0001	3_C. perfringens vs. Salmonella	***	0.0001
3_C. perfringens vs. YCFA	*	0.0198	3_C. perfringens vs. YCFA	ns	0.0577
47.3_C. perfringens vs. 20_R. litusburensis	ns	0.9909	47.3_C. perfringens vs. 20_R. litusburensis	ns	>0.9999
47.3_C. perfringens vs. 2_E. maltosivorans	****	<0.0001	47.3_C. perfringens vs. 2_E. maltosivorans	****	<0.0001
47.3_C. perfringens vs. 32_E. maltosivorans	****	<0.0001	47.3_C. perfringens vs. 32_E. maltosivorans	****	<0.0001
47.3_C. perfringens vs. L. reuteri	ns	0.9411	47.3_C. perfringens vs. L. reuteri	****	<0.0001
47.3_C. perfringens vs. Salmonella	****	<0.0001	47.3_C. perfringens vs. Salmonella	***	0.0001
47.3_C. perfringens vs. YCFA	*	0.0435	47.3_C. perfringens vs. YCFA	ns	0.0582
20_R. litusburensis vs. 2_E. maltosivorans	****	<0.0001	20_R. litusburensis vs. 2_E. maltosivorans	****	<0.0001
20_R. litusburensis vs. 32_E. maltosivorans	****	<0.0001	20_R. litusburensis vs. 32_E. maltosivorans	****	<0.0001
20_R. litusburensis vs. L. reuteri	ns	>0.9999	20_R. litusburensis vs. L. reuteri	****	<0.0001
20_R. litusburensis vs. Salmonella	****	<0.0001	20_R. litusburensis vs. Salmonella	****	<0.0001
20_R. litusburensis vs. YCFA	ns	0.6246	20_R. litusburensis vs. YCFA	**	0.0091
2_E. maltosivorans vs. 32_E. maltosivorans	ns	>0.9999	2_E. maltosivorans vs. 32_E. maltosivorans	ns	>0.9999
2_E. maltosivorans vs. L. reuteri	****	<0.0001	2_E. maltosivorans vs. L. reuteri	****	<0.0001
2_E. maltosivorans vs. Salmonella	****	<0.0001	2_E. maltosivorans vs. Salmonella	ns	>0.9999
2_E. maltosivorans vs. YCFA	****	<0.0001	2_E. maltosivorans vs. YCFA	ns	0.3535
32_E. maltosivorans vs. L. reuteri	****	<0.0001	32_E. maltosivorans vs. L. reuteri	****	<0.0001
32_E. maltosivorans vs. Salmonella	****	<0.0001	32_E. maltosivorans vs. Salmonella	ns	0.9934
32_E. maltosivorans vs. YCFA	****	<0.0001	32_E. maltosivorans vs. YCFA	ns	0.077
Propyl-L-phenylalanine			Tyrosinyl-proline
Tukey's multiple comparisons test	Summary	Adjusted P Value	Tukey's multiple comparisons test	Summary	Adjusted P Value
24_P. phocaeensis vs. 33.1_P. oralis	ns	>0.9999	24_P. phocaeensis vs. 33.1_P. oralis	ns	>0.9999
24_P. phocaeensis vs. 26.3_P. oralis	ns	0.9997	24_P. phocaeensis vs. 26.3_P. oralis	ns	>0.9999
24_P. phocaeensis vs. 38.5_P. oralis	ns	>0.9999	24_P. phocaeensis vs. 38.5_P. oralis	ns	>0.9999
24_P. phocaeensis vs. 44.3_P. bifermentans	ns	>0.9999	24_P. phocaeensis vs. 44.3_P. bifermentans	ns	>0.9999
24_P. phocaeensis vs. 58_P. bifermentans	ns	>0.9999	24_P. phocaeensis vs. 58_P. bifermentans	ns	>0.9999
24_P. phocaeensis vs. 48.3_P. bifermentans	ns	>0.9999	24_P. phocaeensis vs. 48.3_P. bifermentans	ns	>0.9999
24_P. phocaeensis vs. 24.5_C. butyricum	ns	>0.9999	24_P. phocaeensis vs. 24.5_C. butyricum	ns	>0.9999
24_P. phocaeensis vs. 37_C. butyricum	**	0.0045	24_P. phocaeensis vs. 37_C. butyricum	****	<0.0001
24_P. phocaeensis vs. 19_C. butyricum	*	0.0322	24_P. phocaeensis vs. 19_C. butyricum	****	<0.0001
24_P. phocaeensis vs. 3_C. perfringens	****	<0.0001	24_P. phocaeensis vs. 3_C. perfringens	ns	>0.9999
24_P. phocaeensis vs. 47.3_C. perfringens	****	<0.0001	24_P. phocaeensis vs. 47.3_C. perfringens	ns	>0.9999
24_P. phocaeensis vs. 20_R. litusburensis	ns	0.9991	24_P. phocaeensis vs. 20_R. litusburensis	ns	>0.9999
24_P. phocaeensis vs. 2_E. maltosivorans	**	0.004	24_P. phocaeensis vs. 2_E. maltosivorans	****	<0.0001
24_P. phocaeensis vs. 32_E. maltosivorans	**	0.0022	24_P. phocaeensis vs. 32_E. maltosivorans	****	<0.0001
24_P. phocaeensis vs. L. reuteri	****	<0.0001	24_P. phocaeensis vs. L. reuteri	****	<0.0001
24_P. phocaeensis vs. Salmonella	ns	0.4514	24_P. phocaeensis vs. Salmonella	****	<0.0001
24_P. phocaeensis vs. YCFA	ns	0.8818	24_P. phocaeensis vs. YCFA	****	<0.0001
33.1_P. oralis vs. 26.3_P. oralis	ns	0.9998	33.1_P. oralis vs. 26.3_P. oralis	ns	>0.9999
33.1_P. oralis vs. 38.5_P. oralis	ns	>0.9999	33.1_P. oralis vs. 38.5_P. oralis	ns	>0.9999
33.1_P. oralis vs. 44.3_P. bifermentans	ns	>0.9999	33.1_P. oralis vs. 44.3_P. bifermentans	ns	>0.9999
33.1_P. oralis vs. 58_P. bifermentans	ns	>0.9999	33.1_P. oralis vs. 58_P. bifermentans	ns	>0.9999
33.1_P. oralis vs. 48.3_P. bifermentans	ns	>0.9999	33.1_P. oralis vs. 48.3_P. bifermentans	ns	>0.9999
33.1_P. oralis vs. 24.5_C. butyricum	ns	>0.9999	33.1_P. oralis vs. 24.5_C. butyricum	ns	>0.9999
33.1_P. oralis vs. 37_C. butyricum	**	0.0049	33.1_P. oralis vs. 37_C. butyricum	****	<0.0001
33.1_P. oralis vs. 19_C. butyricum	*	0.035	33.1_P. oralis vs. 19_C. butyricum	****	<0.0001
33.1_P. oralis vs. 3_C. perfringens	****	<0.0001	33.1_P. oralis vs. 3_C. perfringens	ns	>0.9999
33.1_P. oralis vs. 47.3_C. perfringens	****	<0.0001	33.1_P. oralis vs. 47.3_C. perfringens	ns	>0.9999
33.1_P. oralis vs. 20_R. litusburensis	ns	0.9994	33.1_P. oralis vs. 20_R. litusburensis	ns	>0.9999
33.1_P. oralis vs. 2_E. maltosivorans	**	0.0044	33.1_P. oralis vs. 2_E. maltosivorans	****	<0.0001
33.1_P. oralis vs. 32_E. maltosivorans	**	0.0024	33.1_P. oralis vs. 32_E. maltosivorans	****	<0.0001
33.1_P. oralis vs. L. reuteri	****	<0.0001	33.1_P. oralis vs. L. reuteri	****	<0.0001
33.1_P. oralis vs. Salmonella	ns	0.4723	33.1_P. oralis vs. Salmonella	****	<0.0001
33.1_P. oralis vs. YCFA	ns	0.8948	33.1_P. oralis vs. YCFA	****	<0.0001
26.3_P. oralis vs. 38.5_P. oralis	ns	>0.9999	26.3_P. oralis vs. 38.5_P. oralis	ns	>0.9999
26.3_P. oralis vs. 44.3_P. bifermentans	ns	0.999	26.3_P. oralis vs. 44.3_P. bifermentans	ns	>0.9999
26.3_P. oralis vs. 58_P. bifermentans	ns	0.9997	26.3_P. oralis vs. 58_P. bifermentans	ns	>0.9999
26.3_P. oralis vs. 48.3_P. bifermentans	ns	0.9997	26.3_P. oralis vs. 48.3_P. bifermentans	ns	>0.9999
26.3_P. oralis vs. 24.5_C. butyricum	ns	0.9998	26.3_P. oralis vs. 24.5_C. butyricum	ns	>0.9999
26.3_P. oralis vs. 37_C. butyricum	ns	0.0721	26.3_P. oralis vs. 37_C. butyricum	****	<0.0001
26.3_P. oralis vs. 19_C. butyricum	ns	0.3201	26.3_P. oralis vs. 19_C. butyricum	****	<0.0001
26.3_P. oralis vs. 3_C. perfringens	****	<0.0001	26.3_P. oralis vs. 3_C. perfringens	ns	>0.9999
26.3_P. oralis vs. 47.3_C. perfringens	****	<0.0001	26.3_P. oralis vs. 47.3_C. perfringens	ns	>0.9999
26.3_P. oralis vs. 20_R. litusburensis	ns	>0.9999	26.3_P. oralis vs. 20_R. litusburensis	ns	>0.9999
26.3_P. oralis vs. 2_E. maltosivorans	ns	0.0656	26.3_P. oralis vs. 2_E. maltosivorans	****	<0.0001
26.3_P. oralis vs. 32_E. maltosivorans	*	0.0391	26.3_P. oralis vs. 32_E. maltosivorans	****	<0.0001
26.3_P. oralis vs. L. reuteri	****	<0.0001	26.3_P. oralis vs. L. reuteri	****	<0.0001
26.3_P. oralis vs. Salmonella	ns	0.9759	26.3_P. oralis vs. Salmonella	****	<0.0001
26.3_P. oralis vs. YCFA	ns	>0.9999	26.3_P. oralis vs. YCFA	****	<0.0001
38.5_P. oralis vs. 44.3_P. bifermentans	ns	>0.9999	38.5_P. oralis vs. 44.3_P. bifermentans	ns	>0.9999
38.5_P. oralis vs. 58_P. bifermentans	ns	>0.9999	38.5_P. oralis vs. 58_P. bifermentans	ns	>0.9999
38.5_P. oralis vs. 48.3_P. bifermentans	ns	>0.9999	38.5_P. oralis vs. 48.3_P. bifermentans	ns	>0.9999
38.5_P. oralis vs. 24.5_C. butyricum	ns	>0.9999	38.5_P. oralis vs. 24.5_C. butyricum	ns	>0.9999
38.5_P. oralis vs. 37_C. butyricum	*	0.0274	38.5_P. oralis vs. 37_C. butyricum	****	<0.0001
38.5_P. oralis vs. 19_C. butyricum	ns	0.1525	38.5_P. oralis vs. 19_C. butyricum	****	<0.0001
38.5_P. oralis vs. 3_C. perfringens	****	<0.0001	38.5_P. oralis vs. 3_C. perfringens	ns	>0.9999
38.5_P. oralis vs. 47.3_C. perfringens	****	<0.0001	38.5_P. oralis vs. 47.3_C. perfringens	ns	>0.9999
38.5_P. oralis vs. 20_R. litusburensis	ns	>0.9999	38.5_P. oralis vs. 20_R. litusburensis	ns	>0.9999
38.5_P. oralis vs. 2_E. maltosivorans	*	0.0247	38.5_P. oralis vs. 2_E. maltosivorans	****	<0.0001
38.5_P. oralis vs. 32_E. maltosivorans	*	0.0141	38.5_P. oralis vs. 32_E. maltosivorans	****	<0.0001
38.5_P. oralis vs. L. reuteri	****	<0.0001	38.5_P. oralis vs. L. reuteri	****	<0.0001
38.5_P. oralis vs. Salmonella	ns	0.8631	38.5_P. oralis vs. Salmonella	****	<0.0001
38.5_P. oralis vs. YCFA	ns	0.9976	38.5_P. oralis vs. YCFA	****	<0.0001
44.3_P. bifermentans vs. 58_P. bifermentans	ns	>0.9999	44.3_P. bifermentans vs. 58_P. bifermentans	ns	>0.9999
44.3_P. bifermentans vs. 48.3_P. bifermentans	ns	>0.9999	44.3_P. bifermentans vs. 48.3_P. bifermentans	ns	>0.9999
44.3_P. bifermentans vs. 24.5_C. butyricum	ns	>0.9999	44.3_P. bifermentans vs. 24.5_C. butyricum	ns	>0.9999
44.3_P. bifermentans vs. 37_C. butyricum	**	0.0034	44.3_P. bifermentans vs. 37_C. butyricum	****	<0.0001
44.3_P. bifermentans vs. 19_C. butyricum	*	0.0249	44.3_P. bifermentans vs. 19_C. butyricum	****	<0.0001
44.3_P. bifermentans vs. 3_C. perfringens	****	<0.0001	44.3_P. bifermentans vs. 3_C. perfringens	ns	>0.9999
44.3_P. bifermentans vs. 47.3_C. perfringens	****	<0.0001	44.3_P. bifermentans vs. 47.3_C. perfringens	ns	>0.9999
44.3_P. bifermentans vs. 20_R. litusburensis	ns	0.9977	44.3_P. bifermentans vs. 20_R. litusburensis	ns	>0.9999
44.3_P. bifermentans vs. 2_E. maltosivorans	**	0.003	44.3_P. bifermentans vs. 2_E. maltosivorans	****	<0.0001
44.3_P. bifermentans vs. 32_E. maltosivorans	**	0.0016	44.3_P. bifermentans vs. 32_E. maltosivorans	****	<0.0001
44.3_P. bifermentans vs. L. reuteri	****	<0.0001	44.3_P. bifermentans vs. L. reuteri	****	<0.0001
44.3_P. bifermentans vs. Salmonella	ns	0.3893	44.3_P. bifermentans vs. Salmonella	****	<0.0001
44.3_P. bifermentans vs. YCFA	ns	0.8361	44.3_P. bifermentans vs. YCFA	****	<0.0001
58_P. bifermentans vs. 48.3_P. bifermentans	ns	>0.9999	58_P. bifermentans vs. 48.3_P. bifermentans	ns	>0.9999
58_P. bifermentans vs. 24.5_C. butyricum	ns	>0.9999	58_P. bifermentans vs. 24.5_C. butyricum	ns	>0.9999
58_P. bifermentans vs. 37_C. butyricum	**	0.0045	58_P. bifermentans vs. 37_C. butyricum	****	<0.0001
58_P. bifermentans vs. 19_C. butyricum	*	0.0323	58_P. bifermentans vs. 19_C. butyricum	****	<0.0001
58_P. bifermentans vs. 3_C. perfringens	****	<0.0001	58_P. bifermentans vs. 3_C. perfringens	ns	>0.9999
58_P. bifermentans vs. 47.3_C. perfringens	****	<0.0001	58_P. bifermentans vs. 47.3_C. perfringens	ns	>0.9999
58_P. bifermentans vs. 20_R. litusburensis	ns	0.9991	58_P. bifermentans vs. 20_R. litusburensis	ns	>0.9999
58_P. bifermentans vs. 2_E. maltosivorans	**	0.004	58_P. bifermentans vs. 2_E. maltosivorans	****	<0.0001
58_P. bifermentans vs. 32_E. maltosivorans	**	0.0022	58_P. bifermentans vs. 32_E. maltosivorans	****	<0.0001
58_P. bifermentans vs. L. reuteri	****	<0.0001	58_P. bifermentans vs. L. reuteri	****	<0.0001
58_P. bifermentans vs. Salmonella	ns	0.452	58_P. bifermentans vs. Salmonella	****	<0.0001
58_P. bifermentans vs. YCFA	ns	0.8822	58_P. bifermentans vs. YCFA	****	<0.0001
48.3_P. bifermentans vs. 24.5_C. butyricum	ns	>0.9999	48.3_P. bifermentans vs. 24.5_C. butyricum	ns	>0.9999
48.3_P. bifermentans vs. 37_C. butyricum	**	0.0045	48.3_P. bifermentans vs. 37_C. butyricum	****	<0.0001
48.3_P. bifermentans vs. 19_C. butyricum	*	0.032	48.3_P. bifermentans vs. 19_C. butyricum	****	<0.0001
48.3_P. bifermentans vs. 3_C. perfringens	****	<0.0001	48.3_P. bifermentans vs. 3_C. perfringens	ns	>0.9999
48.3_P. bifermentans vs. 47.3_C. perfringens	****	<0.0001	48.3_P. bifermentans vs. 47.3_C. perfringens	ns	>0.9999
48.3_P. bifermentans vs. 20_R. litusburensis	ns	0.9991	48.3_P. bifermentans vs. 20_R. litusburensis	ns	>0.9999
48.3_P. bifermentans vs. 2_E. maltosivorans	**	0.004	48.3_P. bifermentans vs. 2_E. maltosivorans	****	<0.0001
48.3_P. bifermentans vs. 32_E. maltosivorans	**	0.0022	48.3_P. bifermentans vs. 32_E. maltosivorans	****	<0.0001
48.3_P. bifermentans vs. L. reuteri	****	<0.0001	48.3_P. bifermentans vs. L. reuteri	****	<0.0001
48.3_P. bifermentans vs. Salmonella	ns	0.4495	48.3_P. bifermentans vs. Salmonella	****	<0.0001
48.3_P. bifermentans vs. YCFA	ns	0.8806	48.3_P. bifermentans vs. YCFA	****	<0.0001
24.5_C. butyricum vs. 37_C. butyricum	**	0.0048	24.5_C. butyricum vs. 37_C. butyricum	****	<0.0001
24.5_C. butyricum vs. 19_C. butyricum	*	0.0343	24.5_C. butyricum vs. 19_C. butyricum	****	<0.0001
24.5_C. butyricum vs. 3_C. perfringens	****	<0.0001	24.5_C. butyricum vs. 3_C. perfringens	ns	>0.9999
24.5_C. butyricum vs. 47.3_C. perfringens	****	<0.0001	24.5_C. butyricum vs. 47.3_C. perfringens	ns	>0.9999
24.5_C. butyricum vs. 20_R. litusburensis	ns	0.9993	24.5_C. butyricum vs. 20_R. litusburensis	ns	>0.9999
24.5_C. butyricum vs. 2_E. maltosivorans	**	0.0043	24.5_C. butyricum vs. 2_E. maltosivorans	****	<0.0001
24.5_C. butyricum vs. 32_E. maltosivorans	**	0.0023	24.5_C. butyricum vs. 32_E. maltosivorans	****	<0.0001
24.5_C. butyricum vs. L. reuteri	****	<0.0001	24.5_C. butyricum vs. L. reuteri	****	<0.0001
24.5_C. butyricum vs. Salmonella	ns	0.4677	24.5_C. butyricum vs. Salmonella	****	<0.0001
24.5_C. butyricum vs. YCFA	ns	0.8921	24.5_C. butyricum vs. YCFA	****	<0.0001
37_C. butyricum vs. 19_C. butyricum	ns	>0.9999	37_C. butyricum vs. 19_C. butyricum	ns	>0.9999
37_C. butyricum vs. 3_C. perfringens	****	<0.0001	37_C. butyricum vs. 3_C. perfringens	****	<0.0001
37_C. butyricum vs. 47.3_C. perfringens	****	<0.0001	37_C. butyricum vs. 47.3_C. perfringens	****	<0.0001
37_C. butyricum vs. 20_R. litusburensis	ns	0.0889	37_C. butyricum vs. 20_R. litusburensis	****	<0.0001
37_C. butyricum vs. 2_E. maltosivorans	ns	>0.9999	37_C. butyricum vs. 2_E. maltosivorans	ns	>0.9999
37_C. butyricum vs. 32_E. maltosivorans	ns	>0.9999	37_C. butyricum vs. 32_E. maltosivorans	ns	0.9998
37_C. butyricum vs. L. reuteri	****	<0.0001	37_C. butyricum vs. L. reuteri	ns	>0.9999
37_C. butyricum vs. Salmonella	ns	0.8417	37_C. butyricum vs. Salmonella	ns	0.6031
37_C. butyricum vs. YCFA	ns	0.3961	37_C. butyricum vs. YCFA	****	<0.0001
19_C. butyricum vs. 3_C. perfringens	****	<0.0001	19_C. butyricum vs. 3_C. perfringens	****	<0.0001
19_C. butyricum vs. 47.3_C. perfringens	****	<0.0001	19_C. butyricum vs. 47.3_C. perfringens	****	<0.0001
19_C. butyricum vs. 20_R. litusburensis	ns	0.371	19_C. butyricum vs. 20_R. litusburensis	****	<0.0001
19_C. butyricum vs. 2_E. maltosivorans	ns	>0.9999	19_C. butyricum vs. 2_E. maltosivorans	ns	>0.9999
19_C. butyricum vs. 32_E. maltosivorans	ns	0.9999	19_C. butyricum vs. 32_E. maltosivorans	ns	>0.9999
19_C. butyricum vs. L. reuteri	****	<0.0001	19_C. butyricum vs. L. reuteri	ns	0.999
19_C. butyricum vs. Salmonella	ns	0.997	19_C. butyricum vs. Salmonella	ns	0.4238
19_C. butyricum vs. YCFA	ns	0.8512	19_C. butyricum vs. YCFA	****	<0.0001
3_C. perfringens vs. 47.3_C. perfringens	***	0.0003	3_C. perfringens vs. 47.3_C. perfringens	ns	>0.9999
3_C. perfringens vs. 20_R. litusburensis	****	<0.0001	3_C. perfringens vs. 20_R. litusburensis	ns	>0.9999
3_C. perfringens vs. 2_E. maltosivorans	****	<0.0001	3_C. perfringens vs. 2_E. maltosivorans	****	<0.0001
3_C. perfringens vs. 32_E. maltosivorans	****	<0.0001	3_C. perfringens vs. 32_E. maltosivorans	****	<0.0001
3_C. perfringens vs. L. reuteri	****	<0.0001	3_C. perfringens vs. L. reuteri	****	<0.0001
3_C. perfringens vs. Salmonella	****	<0.0001	3_C. perfringens vs. Salmonella	****	<0.0001
3_C. perfringens vs. YCFA	****	<0.0001	3_C. perfringens vs. YCFA	****	<0.0001
47.3_C. perfringens vs. 20_R. litusburensis	****	<0.0001	47.3_C. perfringens vs. 20_R. litusburensis	ns	>0.9999
47.3_C. perfringens vs. 2_E. maltosivorans	****	<0.0001	47.3_C. perfringens vs. 2_E. maltosivorans	****	<0.0001
47.3_C. perfringens vs. 32_E. maltosivorans	****	<0.0001	47.3_C. perfringens vs. 32_E. maltosivorans	****	<0.0001
47.3_C. perfringens vs. L. reuteri	****	<0.0001	47.3_C. perfringens vs. L. reuteri	****	<0.0001
47.3_C. perfringens vs. Salmonella	****	<0.0001	47.3_C. perfringens vs. Salmonella	****	<0.0001
47.3_C. perfringens vs. YCFA	****	<0.0001	47.3_C. perfringens vs. YCFA	****	<0.0001
20_R. litusburensis vs. 2_E. maltosivorans	ns	0.0811	20_R. litusburensis vs. 2_E. maltosivorans	****	<0.0001
20_R. litusburensis vs. 32_E. maltosivorans	*	0.0489	20_R. litusburensis vs. 32_E. maltosivorans	****	<0.0001
20_R. litusburensis vs. L. reuteri	****	<0.0001	20_R. litusburensis vs. L. reuteri	****	<0.0001
20_R. litusburensis vs. Salmonella	ns	0.9862	20_R. litusburensis vs. Salmonella	****	<0.0001
20_R. litusburensis vs. YCFA	ns	>0.9999	20_R. litusburensis vs. YCFA	****	<0.0001
2_E. maltosivorans vs. 32_E. maltosivorans	ns	>0.9999	2_E. maltosivorans vs. 32_E. maltosivorans	ns	>0.9999
2_E. maltosivorans vs. L. reuteri	***	0.0001	2_E. maltosivorans vs. L. reuteri	ns	0.9994
2_E. maltosivorans vs. Salmonella	ns	0.8215	2_E. maltosivorans vs. Salmonella	ns	0.456
2_E. maltosivorans vs. YCFA	ns	0.3722	2_E. maltosivorans vs. YCFA	****	<0.0001
32_E. maltosivorans vs. L. reuteri	***	0.0002	32_E. maltosivorans vs. L. reuteri	ns	0.8785
32_E. maltosivorans vs. Salmonella	ns	0.6965	32_E. maltosivorans vs. Salmonella	ns	0.1003
32_E. maltosivorans vs. YCFA	ns	0.2594	32_E. maltosivorans vs. YCFA	****	<0.0001
